# Supplementary material for: Demonstration and Characterization of Cyst-Like Structures in the Life Cycle of Trichomonas vaginalis
Source: Front Cell Infect Microbiol. 2020 Jan 14;9:430. doi: 10.3389/fcimb.2019.00430 (PMC6972724; doi:10.3389/fcimb.2019.00430)
Supplement: Supplementary File 2 — List of all proteins identified by mass spectrometry in trophozoite and CLS of T. vaginalis. [file Table_2.XLSX]

## Sheet: Trophozoite 1 proteins
Checked	Protein FDR Confidence: Combined	Master	Accession	Description	Exp. q-value: Combined	Sum PEP Score	Coverage [%]	# Peptides	# PSMs	# Unique Peptides	# AAs	MW [kDa]	calc. pI	Score Sequest HT: Sequest HT	# Peptides (by Search Engine): Sequest HT	Biological Process	Cellular Component	Molecular Function	Pfam IDs	Entrez Gene ID	Ensembl Gene ID	Gene Symbol	KEGG Pathways	# Protein Pathway Groups	Found in Sample: [S4] F4: Sample, br1, tropph	# Protein Groups	Modifications
FALSE	High	IsMasterProtein	Q27088	Pyruvate:ferredoxin oxidoreductase A OS=Trichomonas vaginalis OX=5722 GN=pfoA PE=4 SV=1	0	180.288	30	26	165	11	1157	127.9	8.03	712.81	26	metabolic process;response to stimulus		catalytic activity;metal ion binding	Pf00037, Pf01558, Pf01855, Pf02775, Pf10371, Pf12837, Pf12838, Pf13183, Pf13187, Pf13237, Pf13484, Pf13534	5466916	TVAG_198110	TVAG_198110		0	High	1
FALSE	High	IsMasterProtein	A2E4A4	Phosphoenol pyruvate carboxykinase, putative OS=Trichomonas vaginalis OX=5722 GN=TVAG_139300 PE=3 SV=1	0	174.12	43	19	200	3	599	67	6.49	824.1	19	metabolic process		catalytic activity;nucleotide binding	Pf00821	4770516	TVAG_139300	TVAG_139300	Biosynthesis of antibiotics; Glycolysis / Gluconeogenesis; Citrate cycle (TCA cycle); Metabolic pathways; Pyruvate metabolism; Biosynthesis of secondary metabolites	6	High	1
FALSE	High	IsMasterProtein	Q27820	Glyceraldehyde-3-phosphate dehydrogenase (Fragment) OS=Trichomonas vaginalis OX=5722 PE=2 SV=1	0	172.566	69	24	342	3	350	38.1	7.62	1531.95	24	metabolic process	cytosol	catalytic activity;nucleotide binding	Pf00044, Pf02800					0	High	1
FALSE	High	IsMasterProtein	A2ED62	Phosphoenol pyruvate carboxykinase, putative OS=Trichomonas vaginalis OX=5722 GN=TVAG_420390 PE=3 SV=1	0	154.955	40	17	170	1	600	67.1	6.71	684.87	17	metabolic process		catalytic activity;nucleotide binding	Pf00821, Pf08504	4767336	TVAG_420390	TVAG_420390		0	High	1
FALSE	High	IsMasterProtein	A2DKH3	Alpha-actinin, putative OS=Trichomonas vaginalis OX=5722 GN=TVAG_190450 PE=4 SV=1	0	150.905	38	27	95	26	931	106.2	5.02	380.76	27			metal ion binding;protein binding	Pf00307, Pf11971	5464671	TVAG_190450	TVAG_190450		0	High	1
FALSE	High	IsMasterProtein	O15556	Glyceraldehyde-3-phosphate dehydrogenase (Fragment) OS=Trichomonas vaginalis OX=5722 GN=gap2 PE=3 SV=1	0	143.169	70	21	306	3	324	34.7	6.79	1419.58	21	metabolic process		catalytic activity	Pf00044, Pf02800					0	High	1
FALSE	High	IsMasterProtein	A2EM29	Glyceraldehyde-3-phosphate dehydrogenase OS=Trichomonas vaginalis OX=5722 GN=TVAG_475220 PE=3 SV=1	0	139.468	63	22	297	3	361	39.2	8.03	1277.05	22	metabolic process		catalytic activity;nucleotide binding	Pf00044, Pf02800	4764163	TVAG_475220	TVAG_475220		0	High	1
FALSE	High	IsMasterProtein	A2E269	Enolase 4, putative OS=Trichomonas vaginalis OX=5722 GN=TVAG_464170 PE=3 SV=1	0	138.883	49	21	207	3	493	53.3	6.73	903.32	21	metabolic process		catalytic activity;metal ion binding	Pf00113, Pf03952	4771259	TVAG_464170	TVAG_464170	Biosynthesis of secondary metabolites; Glycolysis / Gluconeogenesis; Biosynthesis of antibiotics; Metabolic pathways; RNA degradation; Carbon metabolism; Biosynthesis of amino acids	7	High	1
FALSE	High	IsMasterProtein	Q5EFD8	Enolase 3, putative OS=Trichomonas vaginalis OX=5722 GN=Eno PE=2 SV=1	0	128.552	47	21	191	1	472	51.3	6.19	822.8	21	metabolic process;response to stimulus	cell surface	catalytic activity;metal ion binding;protein binding	Pf00113, Pf03952	4761249	TVAG_043500	TVAG_043500	Glycolysis / Gluconeogenesis; Biosynthesis of antibiotics; Metabolic pathways; RNA degradation; Carbon metabolism; Biosynthesis of amino acids; Biosynthesis of secondary metabolites	7	High	1
FALSE	High	IsMasterProtein	A2EKU1	Phosphoenol pyruvate carboxykinase, putative OS=Trichomonas vaginalis OX=5722 GN=TVAG_310250 PE=3 SV=1	0	128.406	34	17	186	7	600	67	7.12	784.58	17	metabolic process		catalytic activity;nucleotide binding	Pf00821	4764619	TVAG_310250	TVAG_310250	Biosynthesis of secondary metabolites; Biosynthesis of antibiotics; Glycolysis / Gluconeogenesis; Citrate cycle (TCA cycle); Metabolic pathways; Pyruvate metabolism	6	High	1
FALSE	High	IsMasterProtein	A2F1M8	Malate dehydrogenase:SUBUNIT=A, putative OS=Trichomonas vaginalis OX=5722 GN=TVAG_412220 PE=4 SV=1	0	125.809	35	18	188	4	566	62.9	7.96	726.54	18	metabolic process		catalytic activity;metal ion binding;nucleotide binding	Pf00390, Pf03949	4759018	TVAG_412220	TVAG_412220	Pyruvate metabolism; Carbon metabolism	2	High	1
FALSE	High	IsMasterProtein	A2ECS2	Uncharacterized protein OS=Trichomonas vaginalis OX=5722 GN=TVAG_276410 PE=4 SV=1	0	125.779	33	26	139	26	841	93.3	6.55	467	26			catalytic activity;nucleotide binding	Pf00009, Pf00679, Pf03144, Pf03764, Pf14492	4767491	TVAG_276410	TVAG_276410		0	High	1
FALSE	High	IsMasterProtein	Q27090	Hydrogenosomal malic enzyme subunit B proprotein OS=Trichomonas vaginalis OX=5722 GN=maeB PE=4 SV=1	0	121.496	36	17	179	4	567	63.2	6.92	656.78	17	metabolic process		catalytic activity;metal ion binding;nucleotide binding	Pf00390, Pf03949	5466054	TVAG_238830	TVAG_238830		0	High	1
FALSE	High	IsMasterProtein	A2FBC9	4-alpha-glucanotransferase family protein OS=Trichomonas vaginalis OX=5722 GN=TVAG_157940 PE=4 SV=1	0	115.831	29	21	86	8	932	109	6.13	340.81	21	metabolic process		catalytic activity	Pf00686, Pf02446	4755597	TVAG_157940	TVAG_157940	Starch and sucrose metabolism; Metabolic pathways	2	High	1
FALSE	High	IsMasterProtein	Q27089	Pyruvate:ferredoxin oxidoreductase proprotein OS=Trichomonas vaginalis OX=5722 GN=pfoB PE=4 SV=1	0	114.741	26	22	98	1	1157	127.9	8.03	351.11	22	metabolic process		catalytic activity;metal ion binding	Pf00037, Pf01558, Pf01855, Pf02775, Pf10371, Pf12797, Pf12837, Pf12838, Pf13183, Pf13187, Pf13237, Pf13484, Pf13534, Pf14697					0	High	1
FALSE	High	IsMasterProtein	Q27093	AP65-1 adhesin OS=Trichomonas vaginalis OX=5722 GN=AP65-1 PE=2 SV=1	0	114.375	37	18	182	6	567	63.2	7.53	652.88	18	metabolic process		catalytic activity;metal ion binding;nucleotide binding	Pf00390, Pf03949					0	High	1
FALSE	High	IsMasterProtein	Q27102	AP65-3 adhesin OS=Trichomonas vaginalis OX=5722 PE=2 SV=1	0	114.296	32	15	169	3	567	63.1	7.96	657.37	15	metabolic process		catalytic activity;metal ion binding;nucleotide binding	Pf00390, Pf03949					0	High	1
FALSE	High	IsMasterProtein	A2F855	Pyruvate:ferredoxin oxidoreductase BII OS=Trichomonas vaginalis OX=5722 GN=TVAG_242960 PE=4 SV=1	0	113.83	24	21	100	2	1157	128	7.93	363.86	21	metabolic process;response to stimulus		catalytic activity;metal ion binding	Pf00037, Pf01558, Pf01855, Pf02775, Pf10371, Pf12797, Pf12837, Pf12838, Pf13183, Pf13187, Pf13237, Pf13484, Pf13534, Pf14697	4756734	TVAG_242960	TVAG_242960		0	High	1
FALSE	High	IsMasterProtein	O00827	Cytoplasmic heat shock protein 70 OS=Trichomonas vaginalis OX=5722 GN=TVCHSP70 PE=2 SV=1	0	110.932	38	17	83	2	659	71.3	5.4	340.55	17	cell organization and biogenesis		nucleotide binding	Pf00012, Pf06723					0	High	1
FALSE	High	IsMasterProtein	X5FVA1	Alpha actinin-3 OS=Trichomonas vaginalis OX=5722 GN=actn3 PE=4 SV=1	0	110.171	27	22	62	1	1129	127.7	4.97	226.47	22			metal ion binding;protein binding	Pf00307, Pf11971, Pf13405, Pf13499					0	High	1
FALSE	High	IsMasterProtein	A2DGG1	Actinin, putative OS=Trichomonas vaginalis OX=5722 GN=TVAG_239310 PE=4 SV=1	0	108.12	27	22	63	1	1129	127.8	5	229.02	22			metal ion binding;protein binding	Pf00307, Pf11971, Pf13405, Pf13499	5466096	TVAG_239310	TVAG_239310		0	High	1
FALSE	High	IsMasterProtein	Q27234	AP65-2 adhesin OS=Trichomonas vaginalis OX=5722 GN=AP65-2 PE=2 SV=1	0	106.806	32	15	173	2	567	63	8.13	655.4	15	metabolic process		catalytic activity;metal ion binding;nucleotide binding	Pf00390, Pf03949					0	High	1
FALSE	High	IsMasterProtein	A2EQB9	Cytoplasmic heat shock protein 70 OS=Trichomonas vaginalis OX=5722 GN=TVAG_151220 PE=3 SV=1	0	104.721	36	16	79	1	659	71.3	5.4	324.68	16	cell organization and biogenesis		nucleotide binding	Pf00012, Pf06723	4763000	TVAG_151220	TVAG_151220	Spliceosome; Protein processing in endoplasmic reticulum; Endocytosis	3	High	1
FALSE	High	IsMasterProtein	Q9NDF8	Enolase 3 (Fragment) OS=Trichomonas vaginalis OX=5722 PE=4 SV=1	0	94.48	52	16	120	2	331	35.9	5.87	553.6	16	metabolic process		catalytic activity;metal ion binding	Pf00113, Pf03952					0	High	1
FALSE	High	IsMasterProtein	A2E3F9	4-alpha-glucanotransferase family protein OS=Trichomonas vaginalis OX=5722 GN=TVAG_222040 PE=4 SV=1	0	92.939	21	15	63	2	930	108.6	6.3	253.23	15	metabolic process		catalytic activity	Pf00686, Pf02446	4770818	TVAG_222040	TVAG_222040	Starch and sucrose metabolism; Metabolic pathways	2	High	1
FALSE	High	IsMasterProtein	A2EBB4	Enolase 2, putative OS=Trichomonas vaginalis OX=5722 GN=TVAG_329460 PE=3 SV=1	0	88.647	43	19	128	3	472	51.2	6.02	440.01	19	metabolic process		catalytic activity;metal ion binding	Pf00113, Pf03952	4767990	TVAG_329460	TVAG_329460	Biosynthesis of antibiotics; Metabolic pathways; RNA degradation; Carbon metabolism; Biosynthesis of amino acids; Biosynthesis of secondary metabolites; Glycolysis / Gluconeogenesis	7	High	1
FALSE	High	IsMasterProtein	Q27819	Cytosolic malate dehydrogenase OS=Trichomonas vaginalis OX=5722 PE=1 SV=1	0	88.448	45	10	74	5	332	35.7	6.44	345.18	10	metabolic process		catalytic activity	Pf00056, Pf02866					0	High	1
FALSE	High	IsMasterProtein	A2F259	4-alpha-glucanotransferase family protein OS=Trichomonas vaginalis OX=5722 GN=TVAG_154680 PE=4 SV=1	0	84.86	23	17	66	3	930	108.7	6.02	246.94	17	metabolic process		catalytic activity	Pf00686, Pf02446	4758822	TVAG_154680	TVAG_154680	Starch and sucrose metabolism; Metabolic pathways	2	High	1
FALSE	High	IsMasterProtein	Q2PCA5	A-type flavoprotein (Fragment) OS=Trichomonas vaginalis OX=5722 GN=fprA PE=2 SV=1	0	83.902	21	12	55	12	852	92.7	6.21	241.43	12	metabolic process		catalytic activity;metal ion binding;nucleotide binding	Pf00070, Pf00753, Pf07992, Pf13434					0	High	1
FALSE	High	IsMasterProtein	O15567	Succinate-CoA ligase subunit beta (Fragment) OS=Trichomonas vaginalis OX=5722 GN=ap51-3 PE=2 SV=1	0	81.783	34	11	57	2	405	43.4	8.03	245.08	11	metabolic process		catalytic activity;nucleotide binding	Pf00549, Pf08442, Pf13549					0	High	1
FALSE	High	IsMasterProtein	A2EEC2	Pyruvate, phosphate dikinase OS=Trichomonas vaginalis OX=5722 GN=TVAG_073860 PE=3 SV=1	0	77.398	22	15	61	15	917	101	6.11	241.24	15	metabolic process		catalytic activity;metal ion binding;nucleotide binding	Pf00391, Pf01326, Pf02896	4766931	TVAG_073860	TVAG_073860		0	High	1
FALSE	High	IsMasterProtein	A2EES5	60S acidic ribosomal protein P0 OS=Trichomonas vaginalis OX=5722 GN=TVAG_051160 PE=3 SV=1	0	76.058	38	10	56	10	318	34.4	6.65	231.48	10		ribosome		Pf00466	4756150; 4766507; 4766790	TVAG_158130; TVAG_191260; TVAG_051160	TVAG_158130; TVAG_191260; TVAG_051160	Ribosome	1	High	1
FALSE	High	IsMasterProtein	Q9BKK1	Actin type 6 OS=Trichomonas vaginalis OX=5722 GN=ACT PE=3 SV=1	0	74.152	36	13	94	2	376	41.8	5.26	338.28	13				Pf00022					0	High	1
FALSE	High	IsMasterProtein	A2EM81	Tubulin beta chain OS=Trichomonas vaginalis OX=5722 GN=TVAG_034440 PE=3 SV=1	0	73.199	31	9	47	9	447	50	4.92	193.16	9	cell organization and biogenesis		catalytic activity;nucleotide binding;structural molecule activity	Pf00091, Pf03953, Pf10644	4764140	TVAG_034440	TVAG_034440	Phagosome	1	High	1
FALSE	High	IsMasterProtein	A2FTT2	Uncharacterized protein OS=Trichomonas vaginalis OX=5722 GN=TVAG_092750 PE=4 SV=1	0	72.898	38	12	51	12	375	41.5	6.68	198.41	12	metabolic process		catalytic activity;nucleotide binding	Pf02685	4749390	TVAG_092750	TVAG_092750		0	High	1
FALSE	High	IsMasterProtein	A2FAF3	Fructose-1,6-bisphosphate aldolase, putative OS=Trichomonas vaginalis OX=5722 GN=TVAG_300000 PE=4 SV=1	0	68.898	54	13	124	4	328	36.2	6.47	376.89	13	metabolic process		catalytic activity;metal ion binding	Pf01116	4755919	TVAG_300000	TVAG_300000	Glycolysis / Gluconeogenesis; Biosynthesis of secondary metabolites; Metabolic pathways; Biosynthesis of antibiotics; Fructose and mannose metabolism; Pentose phosphate pathway; Biosynthesis of amino acids; Carbon metabolism	8	High	1
FALSE	High	IsMasterProtein	A2F093	Phosphoglycerate kinase OS=Trichomonas vaginalis OX=5722 GN=TVAG_383940 PE=3 SV=1	0	68.42	41	14	117	2	419	45.3	7.28	367.88	14	metabolic process		catalytic activity;nucleotide binding	Pf00162	4759482	TVAG_383940	TVAG_383940	Metabolic pathways; Carbon metabolism; Biosynthesis of secondary metabolites; Biosynthesis of amino acids; Biosynthesis of antibiotics; Glycolysis / Gluconeogenesis	6	High	1
FALSE	High	IsMasterProtein	A2FJ30	Malate dehydrogenase, putative OS=Trichomonas vaginalis OX=5722 GN=TVAG_204360 PE=3 SV=1	0	67.747	42	9	53	4	332	35.7	6.46	252.55	9	metabolic process	cytoplasm	catalytic activity	Pf00056, Pf02866	4752838	TVAG_204360	TVAG_204360	Metabolic pathways; Biosynthesis of secondary metabolites; Cysteine and methionine metabolism; Biosynthesis of antibiotics; Glyoxylate and dicarboxylate metabolism; Citrate cycle (TCA cycle); Pyruvate metabolism; Carbon metabolism	8	High	1
FALSE	High	IsMasterProtein	O15566	Succinate-CoA ligase subunit beta (Fragment) OS=Trichomonas vaginalis OX=5722 GN=ap51-2 PE=2 SV=1	0	62.945	30	10	48	1	405	43.3	7.14	185.17	10	metabolic process		catalytic activity;nucleotide binding	Pf00549, Pf08442, Pf13549					0	High	1
FALSE	High	IsMasterProtein	A2EAJ8	Malic enzyme OS=Trichomonas vaginalis OX=5722 GN=TVAG_491670 PE=3 SV=1	0	62.07	28	7	40	5	398	42.4	6.8	193.05	7	metabolic process		catalytic activity;metal ion binding;nucleotide binding	Pf00390, Pf03949	4768243	TVAG_491670	TVAG_491670		0	High	1
FALSE	High	IsMasterProtein	A0A2S0V6B5	Actin (Fragment) OS=Trichomonas vaginalis OX=5722 PE=3 SV=1	0	61.857	36	12	79	1	342	38.1	5.39	287.8	12									0	High	1
FALSE	High	IsMasterProtein	A2GCC3	Profilin OS=Trichomonas vaginalis OX=5722 GN=TVAG_159160 PE=3 SV=1	0	60.661	71	6	36	1	122	13.2	7.84	181.11	6	cell organization and biogenesis;regulation of biological process	cytoskeleton	protein binding	Pf00235	4742834	TVAG_159160	TVAG_159160		0	High	1
FALSE	High	IsMasterProtein	A2E8B1	Tubulin alpha chain OS=Trichomonas vaginalis OX=5722 GN=TVAG_196270 PE=3 SV=1	0	59.811	33	11	51	11	452	50.1	5.03	182.66	11	cell organization and biogenesis	cytoplasm;cytoskeleton	catalytic activity;nucleotide binding;structural molecule activity	Pf00091, Pf03953	4753691; 4757886; 4760251; 4765729; 4769080	TVAG_360870; TVAG_196270; TVAG_206890; TVAG_312330; TVAG_359090	TVAG_360870; TVAG_196270; TVAG_206890; TVAG_312330; TVAG_359090	Phagosome	1	High	1
FALSE	High	IsMasterProtein	A2F6S0	Fructose-1,6-bisphosphate aldolase OS=Trichomonas vaginalis OX=5722 GN=TVAG_043060 PE=4 SV=1	0	59.471	46	12	112	3	328	36.2	6.2	325.69	12	metabolic process		catalytic activity;metal ion binding	Pf01116	4757204; 4757205	TVAG_043060; TVAG_043070	TVAG_043060; TVAG_043070	Biosynthesis of antibiotics; Metabolic pathways; Carbon metabolism; Biosynthesis of amino acids; Fructose and mannose metabolism; Glycolysis / Gluconeogenesis; Biosynthesis of secondary metabolites; Pentose phosphate pathway	8	High	1
FALSE	High	IsMasterProtein	A2FW50	Phosphoglucomutase/phosphomannomutase, alpha/beta/alpha domain I family protein OS=Trichomonas vaginalis OX=5722 GN=TVAG_205910 PE=3 SV=1	0	59.435	22	10	32	10	586	65.6	6.61	129.26	10	metabolic process	cytosol	catalytic activity;metal ion binding	Pf00408, Pf02878, Pf02879, Pf02880	4748563	TVAG_205910	TVAG_205910	Pentose phosphate pathway; Amino sugar and nucleotide sugar metabolism; Purine metabolism; Glycolysis / Gluconeogenesis; Biosynthesis of secondary metabolites; Starch and sucrose metabolism; Biosynthesis of antibiotics; Metabolic pathways; Galactose metabolism	9	High	1
FALSE	High	IsMasterProtein	A2F7C5	Endoplasmic reticulum heat shock protein 70, putative OS=Trichomonas vaginalis OX=5722 GN=TVAG_092490 PE=3 SV=1	0	58.647	24	13	40	13	647	71.3	5.16	127.33	13	cell organization and biogenesis		nucleotide binding	Pf00012, Pf06723, Pf08432	4756998	TVAG_092490	TVAG_092490		0	High	1
FALSE	High	IsMasterProtein	O15569	Succinate--CoA ligase [ADP-forming] subunit alpha, mitochondrial OS=Trichomonas vaginalis OX=5722 GN=ap33-3 PE=2 SV=1	0	58.179	37	7	39	1	309	32.5	9.45	155.85	7	metabolic process	mitochondrion	catalytic activity;nucleotide binding	Pf00549, Pf01408, Pf02629					0	High	1
FALSE	High	IsMasterProtein	O97108	Elongation factor 1-alpha (Fragment) OS=Trichomonas vaginalis OX=5722 GN=tef1 PE=2 SV=1	0	57.292	32	13	88	13	422	46.6	8.63	317.03	13	metabolic process;regulation of biological process;response to stimulus	cytoplasm	catalytic activity;nucleotide binding;RNA binding	Pf00009, Pf01926, Pf03143, Pf03144, Pf08477, Pf09439					0	High	1
FALSE	High	IsMasterProtein	O15568	Succinate--CoA ligase [ADP-forming] subunit alpha, mitochondrial OS=Trichomonas vaginalis OX=5722 GN=ap33-1 PE=2 SV=1	0	57.201	37	7	39	1	309	32.4	9.44	154.19	7	metabolic process	mitochondrion	catalytic activity;nucleotide binding	Pf00549, Pf02629	4745205	TVAG_318670	TVAG_318670	Carbon metabolism; Biosynthesis of secondary metabolites; Biosynthesis of antibiotics; Propanoate metabolism; Citrate cycle (TCA cycle); Metabolic pathways	6	High	1
FALSE	High	IsMasterProtein	A2ENN9	Profilin OS=Trichomonas vaginalis OX=5722 GN=TVAG_100620 PE=3 SV=1	0	56.628	71	6	45	1	122	13.1	7.83	212.62	6	cell organization and biogenesis;regulation of biological process	cytoskeleton	protein binding	Pf00235	4763609	TVAG_100620	TVAG_100620		0	High	1
FALSE	High	IsMasterProtein	A2DLF4	Phosphoglycerate kinase OS=Trichomonas vaginalis OX=5722 GN=TVAG_268050 PE=3 SV=1	0	56.501	37	13	106	1	419	45.3	7.06	330.7	13	metabolic process		catalytic activity;nucleotide binding	Pf00162	5464286	TVAG_268050	TVAG_268050	Metabolic pathways; Carbon metabolism; Biosynthesis of secondary metabolites; Biosynthesis of amino acids; Biosynthesis of antibiotics; Glycolysis / Gluconeogenesis	6	High	1
FALSE	High	IsMasterProtein	A2G583	Profilin OS=Trichomonas vaginalis OX=5722 GN=TVAG_492250 PE=3 SV=1	0	53.736	71	6	42	1	122	13.2	7.84	189.41	6	cell organization and biogenesis;regulation of biological process	cytoskeleton	protein binding	Pf00235	4745336	TVAG_492250	TVAG_492250		0	High	1
FALSE	High	IsMasterProtein	A2DPX6	Ribosomal protein L5 OS=Trichomonas vaginalis OX=5722 GN=TVAG_064640 PE=3 SV=1	0	53.672	36	9	44	9	308	34.8	9.92	164.02	9	cell organization and biogenesis;metabolic process	ribosome	RNA binding;structural molecule activity	Pf00861, Pf14204	4759262; 4765804; 4775589	TVAG_490240; TVAG_064640; TVAG_454000	TVAG_490240; TVAG_064640; TVAG_454000	Ribosome	1	High	1
FALSE	High	IsMasterProtein	O61068	Pyrophosphate--fructose 6-phosphate 1-phosphotransferase 1 OS=Trichomonas vaginalis OX=5722 GN=Pfk1 PE=1 SV=1	0	47.414	33	11	46	2	426	46.5	7.46	152.66	11	metabolic process	cytoplasm	catalytic activity;metal ion binding	Pf00365, Pf04252	4770885		TVAG_430830		0	High	1
FALSE	High	IsMasterProtein	A2F1E4	Uncharacterized protein OS=Trichomonas vaginalis OX=5722 GN=TVAG_395550 PE=4 SV=1	0	47.172	20	8	34	2	523	57.2	8.79	139.49	8	metabolic process		catalytic activity	Pf02550, Pf13336	4759134	TVAG_395550	TVAG_395550	Pyruvate metabolism	1	High	1
FALSE	High	IsMasterProtein	A2E7V8	Glucose-6-phosphate isomerase OS=Trichomonas vaginalis OX=5722 GN=TVAG_061930 PE=3 SV=1	0	46.341	19	7	41	7	542	61.1	6.35	194.19	7	metabolic process		catalytic activity	Pf00342	4769242	TVAG_061930	TVAG_061930	Amino sugar and nucleotide sugar metabolism; Carbon metabolism; Glycolysis / Gluconeogenesis; Biosynthesis of secondary metabolites; Starch and sucrose metabolism; Biosynthesis of antibiotics; Metabolic pathways; Pentose phosphate pathway	8	High	1
FALSE	High	IsMasterProtein	Q8IEV3	Thioredoxin reductase OS=Trichomonas vaginalis OX=5722 GN=trxr PE=2 SV=1	0	45.602	33	6	29	6	304	32.3	6.4	168.48	6	metabolic process;response to stimulus	cytoplasm	antioxidant activity;catalytic activity;nucleotide binding	Pf00070, Pf00890, Pf01134, Pf01266, Pf01946, Pf03486, Pf07992, Pf12831, Pf13450, Pf13738	4762563	TVAG_474980	TVAG_474980	Selenocompound metabolism; Pyrimidine metabolism	2	High	1
FALSE	High	IsMasterProtein	A2DJ14	Malic enzyme OS=Trichomonas vaginalis OX=5722 GN=TVAG_228520 PE=3 SV=1	0	44.563	25	6	25	1	398	42.5	6.43	115.39	6	metabolic process		catalytic activity;metal ion binding;nucleotide binding	Pf00390, Pf03949	5465117	TVAG_228520	TVAG_228520		0	High	1
FALSE	High	IsMasterProtein	A2E4S6	40s ribosomal protein S5-B, putative OS=Trichomonas vaginalis OX=5722 GN=TVAG_246200 PE=1 SV=1	0	44.23	36	4	21	1	193	21.6	9.14	114.34	4	cell organization and biogenesis;metabolic process	ribosome	RNA binding;structural molecule activity	Pf00177	4770350	TVAG_246200	TVAG_246200	Ribosome	1	High	1
FALSE	High	IsMasterProtein	P53400	Succinate--CoA ligase [ADP-forming] subunit alpha-2, mitochondrial OS=Trichomonas vaginalis OX=5722 GN=ALPHA-SCS2 PE=1 SV=1	0	42.848	31	6	28	1	309	32.6	9.44	111.03	6	metabolic process	mitochondrion;organelle lumen	catalytic activity;nucleotide binding	Pf00208, Pf00549, Pf02629, Pf13607	4759771	TVAG_047890	TVAG_047890	Biosynthesis of antibiotics; Propanoate metabolism; Citrate cycle (TCA cycle); Metabolic pathways; Carbon metabolism; Biosynthesis of secondary metabolites	6	High	1
FALSE	High	IsMasterProtein	A2E9H3	Pyrophosphate--fructose 6-phosphate 1-phosphotransferase 2 OS=Trichomonas vaginalis OX=5722 GN=pfk2 PE=1 SV=1	0	42.772	29	9	38	1	426	46.6	7.21	130.88	9	metabolic process	cytoplasm	catalytic activity;metal ion binding	Pf00365, Pf04252	4768672		TVAG_364620		0	High	1
FALSE	High	IsMasterProtein	A2G9W5	Rab GDP dissociation inhibitor OS=Trichomonas vaginalis OX=5722 GN=TVAG_126970 PE=3 SV=1	0	42.228	21	7	25	7	439	49	5.85	100.08	7	metabolic process;regulation of biological process;response to stimulus;transport		catalytic activity;enzyme regulator activity	Pf00996	4743698	TVAG_126970	TVAG_126970		0	High	1
FALSE	High	IsMasterProtein	Q4KXQ3	14-3-3 protein A isoform OS=Trichomonas vaginalis OX=5722 GN=TVAG_462940 PE=2 SV=1	0	42.115	33	8	52	7	237	27.1	5.19	200.19	8			protein binding	Pf00244	5464121	TVAG_462940	TVAG_462940		0	High	1
FALSE	High	IsMasterProtein	A2DFZ5	40S ribosomal protein S5, putative OS=Trichomonas vaginalis OX=5722 GN=TVAG_163180 PE=3 SV=1	0	41.851	36	4	20	1	193	21.7	9.14	109.55	4	cell organization and biogenesis;metabolic process	ribosome	RNA binding;structural molecule activity	Pf00177	5466166; 5466168; 5466191; 5466192	TVAG_163180; TVAG_163210; TVAG_163440; TVAG_163450	TVAG_163180; TVAG_163210; TVAG_163440; TVAG_163450	Ribosome	1	High	1
FALSE	High	IsMasterProtein	A2DNP0	Uncharacterized protein OS=Trichomonas vaginalis OX=5722 GN=TVAG_113870 PE=4 SV=1	0	40.623	17	7	32	1	523	57.4	8.7	130.91	7	metabolic process		catalytic activity	Pf02550, Pf13336	5463547	TVAG_113870	TVAG_113870		0	High	1
FALSE	High	IsMasterProtein	A2G3U5	Ornithine carbamoyltransferase family protein OS=Trichomonas vaginalis OX=5722 GN=TVAG_041310 PE=3 SV=1	0	40.264	35	7	23	7	313	35.1	6.15	85.88	7	metabolic process	cytoplasm	catalytic activity	Pf00185, Pf02729	4745822	TVAG_041310	TVAG_041310		0	High	1
FALSE	High	IsMasterProtein	A2EPR1	Heat shock protein, putative OS=Trichomonas vaginalis OX=5722 GN=TVAG_153560 PE=3 SV=1	0	39.456	17	9	23	6	720	83.6	5.02	90	9	metabolic process;response to stimulus		nucleotide binding;protein binding	Pf00183, Pf02518, Pf13589	4763189	TVAG_153560	TVAG_153560	Protein processing in endoplasmic reticulum	1	High	1
FALSE	High	IsMasterProtein	Q6Y2E4	Alpha-1,4 glucan phosphorylase OS=Trichomonas vaginalis OX=5722 PE=3 SV=1	0	38.064	12	8	29	8	944	106.8	5.96	108.78	8	metabolic process		catalytic activity	Pf00343					0	High	1
FALSE	High	IsMasterProtein	A2FRL9	Alcohol dehydrogenase OS=Trichomonas vaginalis OX=5722 GN=TVAG_327470 PE=4 SV=1	0	38.006	17	5	24	4	396	43.8	6.35	111.87	5	metabolic process	cytosol;mitochondrion	catalytic activity;metal ion binding	Pf00465, Pf13685	4750149	TVAG_327470	TVAG_327470		0	High	1
FALSE	High	IsMasterProtein	Q6LC42	Succinate-CoA ligase subunit beta (Fragment) OS=Trichomonas vaginalis OX=5722 GN=ap51-1 PE=2 SV=1	0	37.813	20	6	24	2	403	43.4	7.01	104.2	6	metabolic process		catalytic activity;nucleotide binding	Pf00549, Pf08442, Pf13549					0	High	1
FALSE	High	IsMasterProtein	A2FT29	Triosephosphate isomerase OS=Trichomonas vaginalis OX=5722 GN=TVAG_096350 PE=1 SV=1	0	37.317	42	8	31	8	252	27.4	6.01	107.37	8	metabolic process	cytosol	catalytic activity	Pf00121	4749642	TVAG_096350	TVAG_096350	Biosynthesis of amino acids; Carbon metabolism; Glycolysis / Gluconeogenesis; Biosynthesis of secondary metabolites; Metabolic pathways; Biosynthesis of antibiotics; Inositol phosphate metabolism; Fructose and mannose metabolism	8	High	1
FALSE	High	IsMasterProtein	O15565	Methionine gamma-lyase OS=Trichomonas vaginalis OX=5722 GN=mgl2 PE=1 SV=1	0	37.268	23	6	27	6	398	43.1	6.52	121.98	6	metabolic process	cytoplasm	catalytic activity	Pf00155, Pf00266, Pf01053, Pf06838	4748825	TVAG_147790	TVAG_147790	Selenocompound metabolism; Cysteine and methionine metabolism	2	High	1
FALSE	High	IsMasterProtein	A2EMI2	60S ribosomal protein L7-2, putative OS=Trichomonas vaginalis OX=5722 GN=TVAG_054130 PE=4 SV=1	0	36.767	36	6	53	6	239	26.9	9.8	223.82	6	metabolic process	ribosome	RNA binding;structural molecule activity	Pf00327, Pf08079	4751531; 4764013	TVAG_054130; TVAG_067980	TVAG_054130; TVAG_067980	Ribosome	1	High	1
FALSE	High	IsMasterProtein	A2F5J7	Chaperonin 60, putative OS=Trichomonas vaginalis OX=5722 GN=TVAG_088050 PE=3 SV=1	0	35.495	13	5	18	5	556	59.1	6.93	79.07	5	metabolic process;transport	cytoplasm;cytosol;mitochondrion	nucleotide binding;protein binding	Pf00118	4757641	TVAG_088050	TVAG_088050	RNA degradation	1	High	1
FALSE	High	IsMasterProtein	A2EF58	Pyrophosphate--fructose 6-phosphate 1-phosphotransferase 3 (Fragment) OS=Trichomonas vaginalis OX=5722 GN=pfk3 PE=1 SV=2	0	34.586	32	9	30	1	387	42.2	7.44	95.2	9	metabolic process	cytoplasm	catalytic activity;metal ion binding	Pf00365, Pf04252	4766573		TVAG_079260		0	High	1
FALSE	High	IsMasterProtein	A2EW36	Alcohol dehydrogenase, iron-containing family protein OS=Trichomonas vaginalis OX=5722 GN=TVAG_328940 PE=4 SV=1	0	34.506	19	6	32	6	395	44.1	6.7	143.45	6	metabolic process		catalytic activity;metal ion binding	Pf00465, Pf13685	4760960	TVAG_328940	TVAG_328940		0	High	1
FALSE	High	IsMasterProtein	Q4G2D2	Small GTP-binding protein, putative OS=Trichomonas vaginalis OX=5722 GN=TVAG_159730 PE=4 SV=1	0	34.11	48	7	21	7	203	22.4	5.71	74.52	7	regulation of biological process;response to stimulus		catalytic activity;nucleotide binding	Pf00009, Pf00025, Pf00071, Pf01926, Pf04670, Pf06585, Pf08477	4773807	TVAG_159730	TVAG_159730	Endocytosis; Phagosome	2	High	1
FALSE	High	IsMasterProtein	A2DD62	Uncharacterized protein OS=Trichomonas vaginalis OX=5722 GN=TVAG_013060 PE=1 SV=1	0	34.024	16	6	20	6	415	46.8	10.2	70.75	6	cell organization and biogenesis;metabolic process	ribosome	RNA binding;structural molecule activity	Pf00297	4755689; 4763866; 5467097	TVAG_059650; TVAG_124190; TVAG_013060	TVAG_059650; TVAG_124190; TVAG_013060	Ribosome	1	High	1
FALSE	High	IsMasterProtein	A2EHK3	Uncharacterized protein OS=Trichomonas vaginalis OX=5722 GN=TVAG_142440 PE=1 SV=1	0	33.935	34	9	45	9	272	30	9.96	138.69	9	metabolic process	ribosome	RNA binding;structural molecule activity	Pf00333, Pf03719	4765785	TVAG_142440	TVAG_142440	Ribosome	1	High	1
FALSE	High	IsMasterProtein	A2DYD5	Uncharacterized protein OS=Trichomonas vaginalis OX=5722 GN=TVAG_393390 PE=4 SV=1	0	33.821	17	6	18	6	563	64	5.3	66.41	6	metabolic process	membrane	catalytic activity		4772604	TVAG_393390	TVAG_393390		0	High	1
FALSE	High	IsMasterProtein	Q717I9	Malic enzyme OS=Trichomonas vaginalis OX=5722 PE=3 SV=1	0	33.817	23	6	20	2	398	42.5	6.13	80.86	6	metabolic process		catalytic activity;metal ion binding;nucleotide binding	Pf00390, Pf03949					0	High	1
FALSE	High	IsMasterProtein	A2FS11	Superoxide dismutase OS=Trichomonas vaginalis OX=5722 GN=TVAG_337230 PE=3 SV=1	0	32.538	38	6	58	1	189	21.5	7.06	185.84	6	metabolic process;response to stimulus		antioxidant activity;catalytic activity;metal ion binding	Pf00081, Pf02777	4750014	TVAG_337230	TVAG_337230	Peroxisome	1	High	1
FALSE	High	IsMasterProtein	A2DS85	T-complex protein 1 subunit delta OS=Trichomonas vaginalis OX=5722 GN=TVAG_066690 PE=3 SV=1	0	32.5	14	4	16	4	536	57.8	6.11	66.65	4	metabolic process	cytoplasm	nucleotide binding;protein binding	Pf00118	4774677	TVAG_066690	TVAG_066690		0	High	1
FALSE	High	IsMasterProtein	A2HXI6	Uncharacterized protein (Fragment) OS=Trichomonas vaginalis OX=5722 GN=TVAG_539120 PE=4 SV=1	0	32.46	42	7	25	7	295	32.1	4.55	91.48	7					4723073	TVAG_539120	TVAG_539120		0	High	1
FALSE	High	IsMasterProtein	A2ED49	Uncharacterized protein OS=Trichomonas vaginalis OX=5722 GN=TVAG_420260 PE=3 SV=1	0	32.443	11	4	18	4	610	67.9	5.26	79.48	4	metabolic process;transport	membrane	catalytic activity;nucleotide binding;transporter activity	Pf00006, Pf00306, Pf02874	4767323	TVAG_420260	TVAG_420260	Oxidative phosphorylation; Phagosome; Metabolic pathways	3	High	1
FALSE	High	IsMasterProtein	A2E1Z6	Ribosomal protein, putative OS=Trichomonas vaginalis OX=5722 GN=TVAG_164550 PE=4 SV=1	0	32.415	35	13	31	13	370	40.3	9.98	81.57	13	metabolic process	ribosome	RNA binding;structural molecule activity	Pf00573, Pf14374	4771322	TVAG_164550	TVAG_164550	Ribosome	1	High	1
FALSE	High	IsMasterProtein	A2DXW7	Tryparedoxin peroxidase, putative OS=Trichomonas vaginalis OX=5722 GN=TVAG_038090 PE=4 SV=1	0	32.179	25	5	42	4	196	22	7.09	170.62	5	cellular homeostasis;metabolic process;regulation of biological process		antioxidant activity;catalytic activity	Pf00578, Pf08534, Pf10417	4772697	TVAG_038090	TVAG_038090		0	High	1
FALSE	High	IsMasterProtein	A2DNM4	Phosphoglycerate mutase OS=Trichomonas vaginalis OX=5722 GN=TVAG_113710 PE=3 SV=1	0	31.906	33	7	49	3	251	28.3	8.32	159.13	7	metabolic process;regulation of biological process	cytosol	catalytic activity	Pf00300	5463531	TVAG_113710	TVAG_113710	Biosynthesis of antibiotics; Glycolysis / Gluconeogenesis; Metabolic pathways; Carbon metabolism; Biosynthesis of amino acids; Biosynthesis of secondary metabolites; Glycine, serine and threonine metabolism	7	High	1
FALSE	High	IsMasterProtein	A2EFE7	40S ribosomal protein SA OS=Trichomonas vaginalis OX=5722 GN=TVAG_240050 PE=1 SV=1	0	31.743	32	5	17	5	256	28.5	5.17	73.97	5	cell organization and biogenesis;metabolic process;transport	cytoplasm;ribosome	structural molecule activity	Pf00318	4762090; 4766549	TVAG_474410; TVAG_240050	TVAG_474410; TVAG_240050	Ribosome	1	High	1
FALSE	High	IsMasterProtein	A2FIP8	L-lactate dehydrogenase, putative OS=Trichomonas vaginalis OX=5722 GN=TVAG_171090 PE=3 SV=1	0	31.118	28	8	27	8	334	37	6.42	96.14	8	metabolic process	cytoplasm	catalytic activity	Pf00056, Pf02866	4752964	TVAG_171090	TVAG_171090	Pyruvate metabolism; Carbon metabolism; Metabolic pathways; Biosynthesis of secondary metabolites; Cysteine and methionine metabolism; Biosynthesis of antibiotics; Glyoxylate and dicarboxylate metabolism; Citrate cycle (TCA cycle)	8	High	1
FALSE	High	IsMasterProtein	A2FUZ1	14-3-3 protein OS=Trichomonas vaginalis OX=5722 GN=TVAG_251260 PE=3 SV=1	0	30.209	32	7	33	1	238	27.2	4.84	108.08	7			protein binding	Pf00244	4748975	TVAG_251260	TVAG_251260		0	High	1
FALSE	High	IsMasterProtein	A2E7L8	60S ribosomal protein L11, putative OS=Trichomonas vaginalis OX=5722 GN=TVAG_044560 PE=1 SV=1	0	30.141	30	5	25	5	169	19.3	10.14	82.43	5	cell organization and biogenesis;metabolic process	ribosome	RNA binding;structural molecule activity	Pf00281, Pf00673	4743006; 4752131; 4760277; 4768195; 4769258	TVAG_092870; TVAG_194850; TVAG_044560; TVAG_046840; TVAG_343970	TVAG_092870; TVAG_194850; TVAG_044560; TVAG_046840; TVAG_343970	Ribosome	1	High	1
FALSE	High	IsMasterProtein	A2DVE4	Phosphoglycerate mutase OS=Trichomonas vaginalis OX=5722 GN=TVAG_209020 PE=3 SV=1	0	29.767	26	6	46	2	251	28.2	7.97	149.3	6	metabolic process;regulation of biological process	cytosol	catalytic activity	Pf00300	4773630	TVAG_209020	TVAG_209020	Glycine, serine and threonine metabolism; Biosynthesis of antibiotics; Glycolysis / Gluconeogenesis; Metabolic pathways; Carbon metabolism; Biosynthesis of amino acids; Biosynthesis of secondary metabolites	7	High	1
FALSE	High	IsMasterProtein	A2FCY2	Uncharacterized protein OS=Trichomonas vaginalis OX=5722 GN=TVAG_196620 PE=4 SV=1	0	29.472	34	6	29	6	212	24	6.81	94.93	6				Pf01852	4754998	TVAG_196620	TVAG_196620		0	High	1
FALSE	High	IsMasterProtein	A2EP65	Spermatogenesis associated factor, putative OS=Trichomonas vaginalis OX=5722 GN=TVAG_318870 PE=3 SV=1	0	29.446	11	6	20	6	796	87.2	5.26	79.49	6	metabolic process;response to stimulus		catalytic activity;nucleotide binding;RNA binding	Pf00004, Pf00910, Pf01057, Pf01078, Pf02359, Pf02933, Pf05496, Pf06068, Pf07724, Pf07728, Pf09336, Pf13173, Pf13191, Pf13207, Pf13401	4763400	TVAG_318870	TVAG_318870	Protein processing in endoplasmic reticulum	1	High	1
FALSE	High	IsMasterProtein	A2GL34	Clathrin and VPS domain-containing protein (Fragment) OS=Trichomonas vaginalis OX=5722 GN=TVAG_532880 PE=4 SV=1	0	29.332	7	5	20	3	838	94.9	5.2	79.42	5	cell organization and biogenesis;transport		protein binding	Pf00637	4739761	TVAG_532880	TVAG_532880	Endocytosis	1	High	1
FALSE	High	IsMasterProtein	A2EFR4	Thioredoxin OS=Trichomonas vaginalis OX=5722 GN=TVAG_145440 PE=3 SV=1	0	29.171	56	4	24	4	112	12.3	5.48	90.01	4	cellular homeostasis;metabolic process;regulation of biological process;response to stimulus	cytoplasm	antioxidant activity;catalytic activity	Pf00085, Pf13098, Pf13899, Pf13905	4766365	TVAG_145440	TVAG_145440		0	High	1
FALSE	High	IsMasterProtein	A2E264	Ribosomal protein S14, putative OS=Trichomonas vaginalis OX=5722 GN=TVAG_464120 PE=3 SV=1	0	28.552	37	4	19	4	162	17	10.2	71.45	4	cell organization and biogenesis;metabolic process	ribosome	RNA binding;structural molecule activity	Pf00411	4771254	TVAG_464120	TVAG_464120	Ribosome	1	High	1
FALSE	High	IsMasterProtein	A2DJ40	Alcohol dehydrogenase 1, putative OS=Trichomonas vaginalis OX=5722 GN=TVAG_228780 PE=3 SV=1	0	28.455	18	5	33	5	365	39.1	6.61	107.79	5	metabolic process		catalytic activity;metal ion binding	Pf00107, Pf08240	5465143	TVAG_228780	TVAG_228780		0	High	1
FALSE	High	IsMasterProtein	A2DW27	Aminotransferase, class V family protein OS=Trichomonas vaginalis OX=5722 GN=TVAG_224040 PE=1 SV=1	0	27.667	15	3	8	2	371	41.9	7.53	39.52	3	metabolic process	cytoplasm	catalytic activity	Pf00266	4773334	TVAG_224040	TVAG_224040	Biosynthesis of amino acids; Biosynthesis of antibiotics; Glycine, serine and threonine metabolism; Metabolic pathways; Vitamin B6 metabolism; Carbon metabolism	6	High	1
FALSE	High	IsMasterProtein	A2FH22	Actin family protein OS=Trichomonas vaginalis OX=5722 GN=TVAG_354020 PE=3 SV=1	0	27.597	14	4	24	4	390	44.1	5.83	113.81	4	cell organization and biogenesis;regulation of biological process	cytoskeleton	nucleotide binding	Pf00022	4753552; 4753554	TVAG_354020; TVAG_354040	TVAG_354020; TVAG_354040		0	High	1
FALSE	High	IsMasterProtein	A2DDM9	14-3-3 protein OS=Trichomonas vaginalis OX=5722 GN=TVAG_198430 PE=3 SV=1	0	26.793	36	8	35	1	240	27.2	8.02	105.61	8			protein binding	Pf00244	5466954	TVAG_198430	TVAG_198430		0	High	1
FALSE	High	IsMasterProtein	A2EP01	Enolase family protein OS=Trichomonas vaginalis OX=5722 GN=TVAG_263740 PE=3 SV=1	0	26.563	18	8	25	6	483	53.2	5.63	66.43	8	metabolic process		catalytic activity;metal ion binding	Pf00113, Pf03952	4763473	TVAG_263740	TVAG_263740		0	High	1
FALSE	High	IsMasterProtein	A2DZL5	Fimbrin, putative OS=Trichomonas vaginalis OX=5722 GN=TVAG_351310 PE=4 SV=1	0	26.532	11	5	12	5	610	67.8	5.35	53.13	5	cell organization and biogenesis	cytoplasm	metal ion binding;protein binding	Pf00307, Pf13499	4772068	TVAG_351310	TVAG_351310		0	High	1
FALSE	High	IsMasterProtein	Q8IEV2	Thioredoxin peroxidase OS=Trichomonas vaginalis OX=5722 GN=trxp PE=2 SV=1	0	26.42	29	6	35	5	196	21.9	6.79	114.34	6	cellular homeostasis;metabolic process;regulation of biological process		antioxidant activity;catalytic activity	Pf00578, Pf08534, Pf10417	4758247	TVAG_114310	TVAG_114310		0	High	1
FALSE	High	IsMasterProtein	A2DH05	60S ribosomal protein L30, putative OS=Trichomonas vaginalis OX=5722 GN=TVAG_192910 PE=4 SV=1	0	26.172	46	4	20	4	112	12.2	9.07	81.49	4	metabolic process	ribosome	RNA binding;structural molecule activity	Pf01248	4746113; 4762539; 4771015; 4775481; 5465852	TVAG_331690; TVAG_474670; TVAG_212240; TVAG_494060; TVAG_192910	TVAG_331690; TVAG_474670; TVAG_212240; TVAG_494060; TVAG_192910	Ribosome	1	High	1
FALSE	High	IsMasterProtein	A2DSV0	Ribosomal protein S3Ae, putative OS=Trichomonas vaginalis OX=5722 GN=TVAG_348090 PE=4 SV=1	0	26.147	33	8	29	6	247	28.1	9.45	81.82	8	metabolic process	cytoplasm;cytosol;ribosome	structural molecule activity	Pf01015	4774509	TVAG_348090	TVAG_348090		0	High	1
FALSE	High	IsMasterProtein	A2FYE5	Embryonic poly, putative OS=Trichomonas vaginalis OX=5722 GN=TVAG_371230 PE=4 SV=1	0	25.663	19	6	12	6	426	47.9	8.56	51.11	6			RNA binding	Pf00076, Pf13893, Pf14259	4747740	TVAG_371230	TVAG_371230		0	High	1
FALSE	High	IsMasterProtein	O96517	Ribosomal protein L10a OS=Trichomonas vaginalis OX=5722 GN=RPL10a PE=4 SV=1	0	25.456	26	5	22	5	215	24.3	10.13	70.13	5	metabolic process	ribosome	RNA binding;structural molecule activity	Pf00687	4759339	TVAG_107720	TVAG_107720	Ribosome	1	High	1
FALSE	High	IsMasterProtein	A2ES57	Adenosinetriphosphatase, putative OS=Trichomonas vaginalis OX=5722 GN=TVAG_453110 PE=3 SV=1	0	25.184	15	4	13	4	496	55.6	6.11	64	4	metabolic process;transport		catalytic activity;nucleotide binding;transporter activity	Pf00006, Pf00306, Pf02874	4762356	TVAG_453110	TVAG_453110	Oxidative phosphorylation; Phagosome; Metabolic pathways	3	High	1
FALSE	High	IsMasterProtein	A2DDW2	Ribosomal protein L7Ae, putative OS=Trichomonas vaginalis OX=5722 GN=TVAG_199270 PE=4 SV=1	0	25.109	26	6	26	6	244	27.5	9.52	73.2	6	metabolic process	ribosome	RNA binding	Pf01248	5467036	TVAG_199270	TVAG_199270	Ribosome	1	High	1
FALSE	High	IsMasterProtein	A2D8F3	GTP-binding nuclear protein OS=Trichomonas vaginalis OX=5722 GN=TVAG_185080 PE=3 SV=1	0	24.565	29	4	13	4	215	24.4	7.49	49.03	4	regulation of biological process;response to stimulus;transport	cytoplasm;nucleus	catalytic activity;nucleotide binding	Pf00025, Pf00071, Pf08477	5468735	TVAG_185080	TVAG_185080	Ribosome biogenesis in eukaryotes; RNA transport	2	High	1
FALSE	High	IsMasterProtein	A2FMK8	Clan MH, family M20, peptidase T-like metallopeptidase OS=Trichomonas vaginalis OX=5722 GN=TVAG_224980 PE=4 SV=1	0	24.325	22	5	8	5	474	51.3	5.15	31.95	5	metabolic process		catalytic activity	Pf01546	4751573	TVAG_224980	TVAG_224980		0	High	1
FALSE	High	IsMasterProtein	A2FJR3	Superoxide dismutase OS=Trichomonas vaginalis OX=5722 GN=TVAG_049140 PE=3 SV=1	0	24.299	30	4	22	3	194	22.2	7.3	78.16	4	metabolic process;response to stimulus		antioxidant activity;catalytic activity;metal ion binding	Pf00081, Pf02777	4752587	TVAG_049140	TVAG_049140		0	High	1
FALSE	High	IsMasterProtein	A2E1L5	40S ribosomal protein S8 OS=Trichomonas vaginalis OX=5722 GN=TVAG_066030 PE=1 SV=1	0	24.104	30	4	10	4	197	22.1	10.33	35.49	4	metabolic process	ribosome	structural molecule activity	Pf01201	4750203; 4764221; 4771277; 4771441	TVAG_435430; TVAG_066030; TVAG_164160; TVAG_206300	TVAG_435430; TVAG_066030; TVAG_164160; TVAG_206300	Ribosome	1	High	1
FALSE	High	IsMasterProtein	A2DVE1	Profilin OS=Trichomonas vaginalis OX=5722 GN=TVAG_208990 PE=3 SV=1	0	24.04	42	3	9	2	122	13.2	8.25	42.93	3	cell organization and biogenesis;regulation of biological process	cytoskeleton	protein binding	Pf00235	4773627	TVAG_208990	TVAG_208990		0	High	1
FALSE	High	IsMasterProtein	A2DBB7	40S ribosomal protein S4 OS=Trichomonas vaginalis OX=5722 GN=TVAG_131210 PE=3 SV=1	0	23.891	33	7	27	7	255	28.6	9.91	82.78	7	metabolic process	ribosome	RNA binding;structural molecule activity	Pf00900, Pf01479, Pf08071	4742641; 4763253; 5466114; 5468002	TVAG_583060; TVAG_131210; TVAG_239500; TVAG_379260	TVAG_583060; TVAG_131210; TVAG_239500; TVAG_379260		0	High	1
FALSE	High	IsMasterProtein	Q9UAB6	RNA-binding protein OS=Trichomonas vaginalis OX=5722 GN=rbp1 PE=2 SV=1	0	23.777	28	4	13	4	189	21.1	10.3	58.78	4	metabolic process		catalytic activity;RNA binding	Pf00076, Pf00920, Pf14259					0	High	1
FALSE	High	IsMasterProtein	A2G5X6	40S ribosomal protein S7 OS=Trichomonas vaginalis OX=5722 GN=TVAG_143030 PE=1 SV=1	0	23.36	20	2	19	1	168	18.7	9.55	99.32	2	metabolic process	ribosome	structural molecule activity	Pf01251	4744452; 4745096	TVAG_143030; TVAG_375490	TVAG_143030; TVAG_375490	Ribosome	1	High	1
FALSE	High	IsMasterProtein	A2E5A4	Ferredoxin 1 OS=Trichomonas vaginalis OX=5722 GN=TVAG_003900 PE=4 SV=1	0	23.341	38	2	16	2	101	10.7	4.88	75.76	2	metabolic process				4770146	TVAG_003900	TVAG_003900		0	High	1
FALSE	High	IsMasterProtein	Q95054	Superoxide dismutase (Fragment) OS=Trichomonas vaginalis OX=5722 GN=sod2 PE=3 SV=1	0	23.321	48	5	25	1	125	13.8	7.27	76.71	5	metabolic process;response to stimulus		antioxidant activity;catalytic activity;metal ion binding	Pf00081, Pf02777					0	High	1
FALSE	High	IsMasterProtein	Q5S7T0	Hydrogenase chain, putative OS=Trichomonas vaginalis OX=5722 GN=nuoF PE=4 SV=1	0	23.239	12	3	18	3	429	46.7	8.09	77.5	3	metabolic process		catalytic activity;nucleotide binding	Pf01512, Pf10531, Pf10589	4767162	TVAG_133030	TVAG_133030	Metabolic pathways; Oxidative phosphorylation	2	High	1
FALSE	High	IsMasterProtein	A2EU51	14-3-3 protein OS=Trichomonas vaginalis OX=5722 GN=TVAG_454380 PE=3 SV=1	0	23.043	34	8	27	3	238	27.3	4.86	79.39	8			protein binding	Pf00244	4761647	TVAG_454380	TVAG_454380		0	High	1
FALSE	High	IsMasterProtein	A2DIM3	Ribosomal protein S3, putative OS=Trichomonas vaginalis OX=5722 GN=TVAG_106800 PE=1 SV=1	0	22.596	35	6	18	6	216	24.4	9.99	64.31	6	metabolic process;response to stimulus	nucleus;ribosome	catalytic activity;DNA binding;RNA binding;structural molecule activity	Pf00189, Pf07650	4755983; 4761789; 4767315; 4769743; 5464096; 5465357	TVAG_263040; TVAG_314710; TVAG_420140; TVAG_106800; TVAG_462690; TVAG_178710	TVAG_263040; TVAG_314710; TVAG_420140; TVAG_106800; TVAG_462690; TVAG_178710	Ribosome	1	High	1
FALSE	High	IsMasterProtein	A2E1N5	Hybrid-cluster protein, putative OS=Trichomonas vaginalis OX=5722 GN=TVAG_206500 PE=3 SV=1	0	22.503	12	5	12	5	542	59.9	8.31	44.58	5	metabolic process;response to stimulus	cytoplasm	antioxidant activity;catalytic activity	Pf03063	4771461	TVAG_206500	TVAG_206500		0	High	1
FALSE	High	IsMasterProtein	A2ELV7	Guanine nucleotide-binding protein beta subunit, putative OS=Trichomonas vaginalis OX=5722 GN=TVAG_151920 PE=1 SV=1	0	21.922	18	6	26	2	335	37.1	6.68	74.52	6			protein binding	Pf00400	4764260	TVAG_151920	TVAG_151920		0	High	1
FALSE	High	IsMasterProtein	A2DDU5	40S ribosomal protein S7 OS=Trichomonas vaginalis OX=5722 GN=TVAG_199100 PE=3 SV=1	0	21.919	25	3	17	2	186	20.8	9.52	85.55	3	metabolic process	ribosome	structural molecule activity	Pf01251	5467019	TVAG_199100	TVAG_199100	Ribosome	1	High	1
FALSE	High	IsMasterProtein	A2FPV1	60s Acidic ribosomal protein OS=Trichomonas vaginalis OX=5722 GN=TVAG_220300 PE=3 SV=1	0	21.887	41	3	14	2	106	10.9	4.5	54.06	3	metabolic process	ribosome	structural molecule activity	Pf00428	4750768	TVAG_220300	TVAG_220300		0	High	1
FALSE	High	IsMasterProtein	A2EV07	Clathrin and VPS domain-containing protein OS=Trichomonas vaginalis OX=5722 GN=TVAG_369020 PE=4 SV=1	0	21.72	8	3	11	1	614	68.4	5.1	44.87	3	transport		protein binding	Pf00637	4761375	TVAG_369020	TVAG_369020	Endocytosis	1	High	1
FALSE	High	IsMasterProtein	A2D919	40S ribosomal protein S16, putative OS=Trichomonas vaginalis OX=5722 GN=TVAG_020040 PE=1 SV=1	0	21.706	25	3	26	3	140	15.6	9.91	128.89	3	metabolic process	ribosome	RNA binding;structural molecule activity	Pf00380	4748498; 4750097; 4763124; 5468153; 5468160; 5468604	TVAG_094760; TVAG_156650; TVAG_020040; TVAG_036220; TVAG_036300; TVAG_182810	TVAG_094760; TVAG_156650; TVAG_020040; TVAG_036220; TVAG_036300; TVAG_182810	Ribosome	1	High	1
FALSE	High	IsMasterProtein	A2DGL5	Ubiquitin, putative OS=Trichomonas vaginalis OX=5722 GN=TVAG_110140 PE=1 SV=1	0	21.524	29	5	39	5	166	19	9.64	128.05	5	metabolic process	ribosome	protein binding;structural molecule activity	Pf00240, Pf01020, Pf11976, Pf14560	5465939	TVAG_110140	TVAG_110140		0	High	1
FALSE	High	IsMasterProtein	A2G448	60s Acidic ribosomal protein OS=Trichomonas vaginalis OX=5722 GN=TVAG_143780 PE=3 SV=1	0	21.299	24	1	4	1	104	10.8	4.36	24.53	1	metabolic process;regulation of biological process	ribosome	enzyme regulator activity;structural molecule activity	Pf00428	4745721	TVAG_143780	TVAG_143780	Ribosome	1	High	1
FALSE	High	IsMasterProtein	A2DP65	Pyruvate kinase OS=Trichomonas vaginalis OX=5722 GN=TVAG_015950 PE=3 SV=1	0	21.243	8	3	11	2	491	54.7	6.89	46.61	3	metabolic process	cytoplasm	catalytic activity;metal ion binding	Pf00224, Pf02887	4775786	TVAG_015950	TVAG_015950		0	High	1
FALSE	High	IsMasterProtein	A2FZT7	4-alpha-glucanotransferase family protein OS=Trichomonas vaginalis OX=5722 GN=TVAG_444970 PE=4 SV=1	0	21.166	6	4	20	1	937	110	6.27	74.88	4	metabolic process		catalytic activity	Pf00686, Pf02446	4747249	TVAG_444970	TVAG_444970		0	High	1
FALSE	High	IsMasterProtein	A2DVT9	Adenosylhomocysteinase OS=Trichomonas vaginalis OX=5722 GN=TVAG_210320 PE=3 SV=1	0	21.088	17	5	13	5	486	53.5	5.94	55.83	5	metabolic process;transport	cytosol	catalytic activity;nucleotide binding	Pf00208, Pf00670, Pf02254, Pf02826, Pf05221, Pf13241	4773505	TVAG_210320	TVAG_210320		0	High	1
FALSE	High	IsMasterProtein	A2DLF1	Aspartate aminotransferase OS=Trichomonas vaginalis OX=5722 GN=TVAG_268020 PE=4 SV=1	0	20.607	18	5	21	5	398	43.7	7.52	93.41	5	metabolic process	mitochondrion	catalytic activity	Pf00155	5464283	TVAG_268020	TVAG_268020	Alanine, aspartate and glutamate metabolism; Biosynthesis of secondary metabolites; Phenylalanine, tyrosine and tryptophan biosynthesis; Arginine biosynthesis; Biosynthesis of antibiotics; Metabolic pathways; Arginine and proline metabolism; Cysteine and methionine metabolism; Phenylalanine metabolism; 2-Oxocarboxylic acid metabolism; Carbon metabolism; Biosynthesis of amino acids	12	High	1
FALSE	High	IsMasterProtein	A2EXA4	NAC domain containing protein OS=Trichomonas vaginalis OX=5722 GN=TVAG_440820 PE=4 SV=1	0	19.64	34	3	8	3	167	18.4	4.82	31.54	3				Pf00627, Pf01849	4760536	TVAG_440820	TVAG_440820		0	High	1
FALSE	High	IsMasterProtein	A2EU62	Purine nucleoside phosphorylase, putative OS=Trichomonas vaginalis OX=5722 GN=TVAG_454490 PE=3 SV=1	0	19.632	31	5	9	5	236	25.6	6.42	31.28	5	metabolic process		catalytic activity	Pf01048	4761658	TVAG_454490	TVAG_454490	Metabolic pathways; Pyrimidine metabolism; Purine metabolism; Biosynthesis of secondary metabolites; Nicotinate and nicotinamide metabolism	5	High	1
FALSE	High	IsMasterProtein	A2D968	Aminotransferase, class V family protein OS=Trichomonas vaginalis OX=5722 GN=TVAG_183300 PE=3 SV=1	0	19.439	13	3	8	2	371	41.9	7.58	35.93	3	metabolic process	cytoplasm	catalytic activity	Pf00266	5468653	TVAG_183300	TVAG_183300		0	High	1
FALSE	High	IsMasterProtein	A2DI06	60s Acidic ribosomal protein OS=Trichomonas vaginalis OX=5722 GN=TVAG_402500 PE=3 SV=1	0	19.425	50	3	8	2	105	10.9	4.5	36.41	3	metabolic process	ribosome	structural molecule activity	Pf00428	5465526	TVAG_402500	TVAG_402500		0	High	1
FALSE	High	IsMasterProtein	A2ELE4	Uncharacterized protein OS=Trichomonas vaginalis OX=5722 GN=TVAG_358360 PE=4 SV=1	0	19.061	10	5	17	5	511	57.2	6.23	52.34	5	metabolic process	cytoplasm	catalytic activity	Pf01658, Pf07994	4764423	TVAG_358360	TVAG_358360	Metabolic pathways; Inositol phosphate metabolism; Biosynthesis of antibiotics	3	High	1
FALSE	High	IsMasterProtein	A2DTR8	Ribosomal protein S13p/S18e, putative OS=Trichomonas vaginalis OX=5722 GN=TVAG_020480 PE=1 SV=1	0	18.614	21	2	11	2	155	17.5	11.28	57.66	2	metabolic process;response to stimulus	cytosol;ribosome	catalytic activity;DNA binding;metal ion binding;RNA binding;structural molecule activity	Pf00416, Pf06831	4741794; 4757667; 4760335; 4766427; 4768486; 4769649; 4774223	TVAG_065040; TVAG_419040; TVAG_020480; TVAG_487360; TVAG_184530; TVAG_487930; TVAG_341090	TVAG_065040; TVAG_419040; TVAG_020480; TVAG_487360; TVAG_184530; TVAG_487930; TVAG_341090	Ribosome	1	High	1
FALSE	High	IsMasterProtein	A2H0N5	2-dehydropantoate 2-reductase OS=Trichomonas vaginalis OX=5722 GN=TVAG_538040 PE=3 SV=1	0	18.193	15	3	7	3	337	37.3	5.95	30.05	3	metabolic process	cytoplasm	catalytic activity;nucleotide binding	Pf02558, Pf08546	4734447	TVAG_538040	TVAG_538040	Pantothenate and CoA biosynthesis; Metabolic pathways; Biosynthesis of secondary metabolites	3	High	1
FALSE	High	IsMasterProtein	A2DVU5	Uncharacterized protein OS=Trichomonas vaginalis OX=5722 GN=TVAG_210380 PE=4 SV=1	0	18.16	18	2	11	2	190	21.1	11.21	52.38	2			RNA binding	Pf00076, Pf14259	4773511	TVAG_210380	TVAG_210380		0	High	1
FALSE	High	IsMasterProtein	E5FCB6	Putative actin depolymerizing factor (Fragment) OS=Trichomonas vaginalis OX=5722 GN=ADF PE=3 SV=1	0	17.962	38	5	20	5	126	14.5	5.24	63.84	5	cell organization and biogenesis	cytoskeleton	protein binding	Pf00241					0	High	1
FALSE	High	IsMasterProtein	A2E6Z8	Ribosomal protein L8, putative OS=Trichomonas vaginalis OX=5722 GN=TVAG_005910 PE=1 SV=1	0	17.628	20	3	15	3	251	26.9	10.49	59.44	3	metabolic process	ribosome	RNA binding;structural molecule activity	Pf00181, Pf03947	4747744; 4757378; 4766450; 4768441; 4769474	TVAG_371270; TVAG_104490; TVAG_487750; TVAG_484180; TVAG_005910	TVAG_371270; TVAG_104490; TVAG_487750; TVAG_484180; TVAG_005910	Ribosome	1	High	1
FALSE	High	IsMasterProtein	A2DUA7	QXW lectin repeat family protein OS=Trichomonas vaginalis OX=5722 GN=TVAG_261950 PE=4 SV=1	0	17.57	44	5	21	5	131	15	6.35	57.46	5				Pf00652, Pf14200	4773950	TVAG_261950	TVAG_261950		0	High	1
FALSE	High	IsMasterProtein	A2FXW4	Uncharacterized protein OS=Trichomonas vaginalis OX=5722 GN=TVAG_099560 PE=3 SV=1	0	17.237	24	3	17	3	155	18	10.58	54.47	3	metabolic process	ribosome	structural molecule activity	Pf00366	4747948	TVAG_099560	TVAG_099560		0	High	1
FALSE	High	IsMasterProtein	A2FSV6	T-complex protein 1 subunit eta OS=Trichomonas vaginalis OX=5722 GN=TVAG_398480 PE=3 SV=1	0	17.011	6	2	13	2	561	60.4	5.53	55.83	2	metabolic process	cytoplasm	nucleotide binding;protein binding	Pf00118	4749713	TVAG_398480	TVAG_398480		0	High	1
FALSE	High	IsMasterProtein	O43957	Superoxide dismutase OS=Trichomonas vaginalis OX=5722 GN=TvSOD6 PE=3 SV=1	0	16.993	21	3	21	1	194	22.1	7.77	65.02	3	metabolic process;response to stimulus		antioxidant activity;catalytic activity;metal ion binding	Pf00081, Pf02777	4770286	TVAG_161300	TVAG_161300	Peroxisome	1	High	1
FALSE	High	IsMasterProtein	A2DEJ9	40S ribosomal protein S6 OS=Trichomonas vaginalis OX=5722 GN=TVAG_033590 PE=1 SV=1	0	16.916	14	2	16	2	216	24.5	10.37	62.68	2	metabolic process	ribosome	structural molecule activity	Pf01092	4745624; 4772238; 5464108; 5466674	TVAG_033590; TVAG_486930; TVAG_462810; TVAG_282960	TVAG_033590; TVAG_486930; TVAG_462810; TVAG_282960	Ribosome	1	High	1
FALSE	High	IsMasterProtein	A2FQR3	Pyruvate kinase OS=Trichomonas vaginalis OX=5722 GN=TVAG_373720 PE=3 SV=1	0	16.736	10	3	10	2	483	52.8	6.39	48.78	3	metabolic process	cytoplasm	catalytic activity;metal ion binding	Pf00224, Pf02887	4750485	TVAG_373720	TVAG_373720	Biosynthesis of secondary metabolites; Metabolic pathways; Biosynthesis of antibiotics; Pyruvate metabolism; Purine metabolism; Biosynthesis of amino acids; Carbon metabolism; Glycolysis / Gluconeogenesis	8	High	1
FALSE	High	IsMasterProtein	A2FSH1	60S ribosomal protein L18a OS=Trichomonas vaginalis OX=5722 GN=TVAG_347250 PE=3 SV=1	0	16.581	47	7	27	7	176	19.8	9.83	75.45	7	metabolic process	ribosome	RNA binding;structural molecule activity	Pf01775	4749852	TVAG_347250	TVAG_347250	Ribosome	1	High	1
FALSE	High	IsMasterProtein	A2HNP3	Hydrogenosomal membrane protein Hmp35 OS=Trichomonas vaginalis OX=5722 GN=TVAG_590550 PE=4 SV=1	0	16.31	13	3	6	3	316	34.7	8.56	22.65	3					4726331	TVAG_590550	TVAG_590550		0	High	1
FALSE	High	IsMasterProtein	A2F422	Adenylyl cyclase-associated protein OS=Trichomonas vaginalis OX=5722 GN=TVAG_407250 PE=3 SV=1	0	16.274	14	6	12	6	427	46.2	6.9	34.94	6	cell organization and biogenesis;regulation of biological process;response to stimulus	cytoskeleton	protein binding	Pf01213, Pf08603	4758195	TVAG_407250	TVAG_407250		0	High	1
FALSE	High	IsMasterProtein	A2ECR7	Ribosomal protein L15 OS=Trichomonas vaginalis OX=5722 GN=TVAG_148950 PE=1 SV=1	0	16.245	23	4	14	4	204	24.3	11.24	43.02	4	metabolic process	ribosome	RNA binding;structural molecule activity	Pf00827	4746455; 4754393; 4767486	TVAG_200220; TVAG_148950; TVAG_276360	TVAG_200220; TVAG_148950; TVAG_276360	Ribosome	1	High	1
FALSE	High	IsMasterProtein	Q9GTP2	Putative 64kDa iron hydrogenase (Fragment) OS=Trichomonas vaginalis OX=5722 PE=2 SV=1	0	16.199	9	5	11	5	589	64.8	7.71	34.04	5	metabolic process		catalytic activity;metal ion binding	Pf00037, Pf02256, Pf02906, Pf12838, Pf13183, Pf13187, Pf13237, Pf13510, Pf13534, Pf14697					0	High	1
FALSE	High	IsMasterProtein	A2EIJ3	Coronin OS=Trichomonas vaginalis OX=5722 GN=TVAG_124870 PE=3 SV=1	0	16.126	11	4	8	4	436	48.1	6.46	25.04	4	regulation of biological process		DNA binding;protein binding	Pf00400, Pf02183, Pf08953, Pf08954	4765407	TVAG_124870	TVAG_124870		0	High	1
FALSE	High	IsMasterProtein	A2EYV4	Heat shock 70 kDa protein-related protein OS=Trichomonas vaginalis OX=5722 GN=TVAG_213730 PE=4 SV=1	0	16.001	32	3	8	1	139	14.5	4.74	31.7	3				Pf00012	4760005	TVAG_213730	TVAG_213730		0	High	1
FALSE	High	IsMasterProtein	A2FKH3	Dynein light chain OS=Trichomonas vaginalis OX=5722 GN=TVAG_134920 PE=3 SV=1	0	15.831	18	1	6	1	90	10.4	7.37	32.21	1	cell organization and biogenesis;cellular component movement;regulation of biological process;transport		catalytic activity;motor activity;protein binding	Pf01221	4752321	TVAG_134920	TVAG_134920		0	High	1
FALSE	High	IsMasterProtein	A2DXL4	TolA, putative OS=Trichomonas vaginalis OX=5722 GN=TVAG_411090 PE=4 SV=1	0	15.604	28	3	13	3	204	22.5	7.72	47.74	3			catalytic activity		4772842	TVAG_411090	TVAG_411090		0	High	1
FALSE	High	IsMasterProtein	A2DSF3	Ribosomal protein L35Ae, putative OS=Trichomonas vaginalis OX=5722 GN=TVAG_067370 PE=1 SV=1	0	15.533	27	2	22	2	102	11.6	10.2	86.54	2	metabolic process	ribosome	structural molecule activity	Pf01247	4774743	TVAG_067370	TVAG_067370	Ribosome	1	High	1
FALSE	High	IsMasterProtein	Q9GU11	Chaperonin subunit alpha1 CCTalpha OS=Trichomonas vaginalis OX=5722 GN=Ccta1 PE=3 SV=1	0	15.501	10	5	8	5	516	55.2	7.78	25.76	5	metabolic process	cytoplasm	nucleotide binding;protein binding	Pf00118					0	High	1
FALSE	High	IsMasterProtein	A2FRU0	Actinin, putative OS=Trichomonas vaginalis OX=5722 GN=TVAG_156680 PE=4 SV=1	0	15.047	9	4	13	3	609	69	5	55.97	4			metal ion binding;protein binding	Pf00307, Pf06148, Pf08726, Pf11971, Pf12128, Pf13499	4750100	TVAG_156680	TVAG_156680		0	High	1
FALSE	High	IsMasterProtein	A2EL72	Clan MH, family M20, peptidase T-like metallopeptidase OS=Trichomonas vaginalis OX=5722 GN=TVAG_056190 PE=4 SV=1	0	14.814	8	3	9	3	495	54.5	5.97	34.14	3	metabolic process		catalytic activity	Pf01546, Pf04389, Pf07687	4764504	TVAG_056190	TVAG_056190	Glutathione metabolism; Metabolic pathways	2	High	1
FALSE	High	IsMasterProtein	A2EZH8	Uncharacterized protein OS=Trichomonas vaginalis OX=5722 GN=TVAG_047990 PE=3 SV=1	0	14.699	7	3	4	3	672	75.7	7.55	13.43	3	metabolic process	cytoplasm	catalytic activity;nucleotide binding	Pf00749, Pf01406, Pf03950	4759774	TVAG_047990	TVAG_047990		0	High	1
FALSE	High	IsMasterProtein	A2EFS6	Guanine nucleotide-binding protein beta subunit, putative OS=Trichomonas vaginalis OX=5722 GN=TVAG_145570 PE=4 SV=1	0	14.634	16	5	20	1	335	37	6.79	56.39	5			protein binding	Pf00400	4766376	TVAG_145570	TVAG_145570		0	High	1
FALSE	High	IsMasterProtein	A2F2M0	Ribosomal protein S19e, putative OS=Trichomonas vaginalis OX=5722 GN=TVAG_207570 PE=4 SV=1	0	14.556	30	4	18	1	148	16.5	10.18	55.98	4	cell organization and biogenesis;metabolic process	ribosome	structural molecule activity	Pf01090, Pf14947	4758677	TVAG_207570	TVAG_207570		0	High	1
FALSE	High	IsMasterProtein	A2DD58	Alcohol acetaldehyde dehydrogenase, putative OS=Trichomonas vaginalis OX=5722 GN=TVAG_013020 PE=4 SV=1	0	14.545	11	4	8	3	396	43.8	6.6	25.31	4	metabolic process	cytosol;mitochondrion	catalytic activity;metal ion binding	Pf00465, Pf13685	5467090	TVAG_013020	TVAG_013020		0	High	1
FALSE	High	IsMasterProtein	A2D8B6	C2 domain containing protein OS=Trichomonas vaginalis OX=5722 GN=TVAG_072120 PE=4 SV=1	0	14.421	20	4	9	4	290	33.3	6.43	27.58	4			protein binding	Pf00168	5469113	TVAG_072120	TVAG_072120		0	High	1
FALSE	High	IsMasterProtein	A2DAL5	Putative translation initiation inhibitor OS=Trichomonas vaginalis OX=5722 GN=TVAG_035410 PE=2 SV=1	0	14.384	23	2	12	2	124	13.4	6.51	42.41	2				Pf01042	5468073	TVAG_035410	TVAG_035410		0	High	1
FALSE	High	IsMasterProtein	A2EHA7	Uncharacterized protein OS=Trichomonas vaginalis OX=5722 GN=TVAG_333110 PE=4 SV=1	0	14.198	7	2	8	2	516	59.7	9.44	34.71	2	metabolic process	endoplasmic reticulum;membrane	RNA binding		4765882	TVAG_333110	TVAG_333110		0	High	1
FALSE	High	IsMasterProtein	A2DXP9	Uncharacterized protein OS=Trichomonas vaginalis OX=5722 GN=TVAG_411440 PE=3 SV=1	0	14.159	37	4	16	2	107	10.9	4.55	51.17	4	metabolic process	ribosome	structural molecule activity	Pf00428	4772877	TVAG_411440	TVAG_411440	Ribosome	1	High	1
FALSE	High	IsMasterProtein	A2DB09	60S ribosomal protein L12, putative OS=Trichomonas vaginalis OX=5722 GN=TVAG_015780 PE=3 SV=1	0	14.024	20	4	14	2	160	17.2	9.74	41.08	4	cell organization and biogenesis;metabolic process	ribosome	RNA binding;structural molecule activity	Pf00298, Pf03946	4772513; 4775768; 5467894	TVAG_388550; TVAG_015780; TVAG_378180	TVAG_388550; TVAG_015780; TVAG_378180	Ribosome	1	High	1
FALSE	High	IsMasterProtein	A2DDV9	Ribosomal protein S19e, putative OS=Trichomonas vaginalis OX=5722 GN=TVAG_199240 PE=4 SV=1	0	13.813	30	4	19	1	148	16.5	10.14	53.98	4	cell organization and biogenesis;metabolic process	ribosome	structural molecule activity	Pf01090, Pf14947	5467033	TVAG_199240	TVAG_199240		0	High	1
FALSE	High	IsMasterProtein	A2GB88	Uncharacterized protein OS=Trichomonas vaginalis OX=5722 GN=TVAG_259540 PE=3 SV=1	0	13.804	22	5	18	5	185	21.7	10.27	46.66	5	metabolic process;regulation of biological process	ribosome	RNA binding;structural molecule activity	Pf00163, Pf01479	4743219	TVAG_259540	TVAG_259540		0	High	1
FALSE	High	IsMasterProtein	A2FDG4	Ribosomal protein L14, putative OS=Trichomonas vaginalis OX=5722 GN=TVAG_353710 PE=4 SV=1	0	13.503	24	3	14	2	128	14.6	9.5	47.95	3	metabolic process	ribosome	RNA binding;structural molecule activity	Pf01929	4754816	TVAG_353710	TVAG_353710	Ribosome	1	High	1
FALSE	High	IsMasterProtein	A2EFN8	Enolase family protein OS=Trichomonas vaginalis OX=5722 GN=TVAG_487600 PE=3 SV=1	0	13.425	7	3	14	2	487	53.5	5.17	42.04	3	metabolic process		catalytic activity;metal ion binding	Pf00113, Pf03952, Pf04712	4766437	TVAG_487600	TVAG_487600		0	High	1
FALSE	High	IsMasterProtein	A2DS57	Histone H2A OS=Trichomonas vaginalis OX=5722 GN=TVAG_447860 PE=3 SV=1	0	13.303	24	2	36	2	139	15.2	10.36	223.14	2	regulation of biological process	chromosome;nucleus	DNA binding;protein binding	Pf00125	4774838	TVAG_447860	TVAG_447860		0	High	1
FALSE	High	IsMasterProtein	A2E392	Adenosine deaminase family protein OS=Trichomonas vaginalis OX=5722 GN=TVAG_430670 PE=4 SV=1	0	13.298	7	3	9	3	732	81.9	6.51	40.32	3	metabolic process	cytosol	catalytic activity	Pf00962	4770888	TVAG_430670	TVAG_430670	Metabolic pathways; Purine metabolism	2	High	1
FALSE	High	IsMasterProtein	A2G527	Adseverin, putative OS=Trichomonas vaginalis OX=5722 GN=TVAG_244120 PE=4 SV=1	0	13.253	13	3	7	3	326	36.8	5.64	22.63	3			protein binding	Pf00626	4745399	TVAG_244120	TVAG_244120		0	High	1
FALSE	High	IsMasterProtein	Q6S4N6	Ferredoxin 2 OS=Trichomonas vaginalis OX=5722 GN=TVAG_399860 PE=2 SV=1	0	13.23	19	1	4	1	103	10.9	4.84	17.14	1	metabolic process				4744195	TVAG_399860	TVAG_399860		0	High	1
FALSE	High	IsMasterProtein	Q27875	Histone H4 OS=Trichomonas vaginalis OX=5722 GN=TVAG_014920 PE=3 SV=1	0	13.203	32	3	15	3	101	11.4	11.33	45.17	3	cell organization and biogenesis;metabolic process	chromosome;nucleus	DNA binding;protein binding	Pf00125, Pf00808, Pf02969	4753047; 4753864; 4754743; 4754806; 4755146; 4756320; 4758554; 4762936; 4764100; 4764556; 4767728; 4769892; 4770379; 4772096; 4773111; 4773393; 4774249; 5464883; 5465394; 5466097	TVAG_270900; TVAG_014920; TVAG_414470; TVAG_315310; TVAG_499010; TVAG_270070; TVAG_085660; TVAG_191680; TVAG_470680; TVAG_211270; TVAG_137930; TVAG_399380; TVAG_445260; TVAG_351560; TVAG_392270; TVAG_224660; TVAG_341350; TVAG_452720; TVAG_129720; TVAG_239320	TVAG_270900; TVAG_014920; TVAG_414470; TVAG_315310; TVAG_499010; TVAG_270070; TVAG_085660; TVAG_191680; TVAG_470680; TVAG_211270; TVAG_137930; TVAG_399380; TVAG_445260; TVAG_351560; TVAG_392270; TVAG_224660; TVAG_341350; TVAG_452720; TVAG_129720; TVAG_239320		0	High	1
FALSE	High	IsMasterProtein	A2EGC6	60S ribosomal protein L18, putative OS=Trichomonas vaginalis OX=5722 GN=TVAG_401590 PE=4 SV=1	0	13.176	19	2	12	2	186	21.1	10.46	42.35	2	metabolic process	ribosome	RNA binding;structural molecule activity	Pf00828	4766203	TVAG_401590	TVAG_401590	Ribosome	1	High	1
FALSE	High	IsMasterProtein	A2FS39	Ribosomal protein L14, putative OS=Trichomonas vaginalis OX=5722 GN=TVAG_262730 PE=4 SV=1	0	13.023	30	4	16	3	128	14.6	9.58	52.81	4	metabolic process	ribosome	RNA binding;structural molecule activity	Pf01929	4749992	TVAG_262730	TVAG_262730	Ribosome	1	High	1
FALSE	High	IsMasterProtein	A2EKF3	Mitochondrial-type HSP70, putative OS=Trichomonas vaginalis OX=5722 GN=TVAG_340390 PE=3 SV=1	0	12.983	7	3	6	3	626	68.7	7.2	24.89	3	cell organization and biogenesis;metabolic process		nucleotide binding;protein binding	Pf00012, Pf06723	4764743	TVAG_340390	TVAG_340390		0	High	1
FALSE	High	IsMasterProtein	A2F0H0	Transaldolase OS=Trichomonas vaginalis OX=5722 GN=TVAG_272910 PE=3 SV=1	0	12.978	11	3	6	3	315	35	5.63	19.45	3	metabolic process	cytoplasm	catalytic activity	Pf00923	4759434	TVAG_272910	TVAG_272910	Biosynthesis of antibiotics; Metabolic pathways; Pentose phosphate pathway; Carbon metabolism; Biosynthesis of secondary metabolites; Biosynthesis of amino acids	6	High	1
FALSE	High	IsMasterProtein	A2DGK2	Uncharacterized protein OS=Trichomonas vaginalis OX=5722 GN=TVAG_110010 PE=4 SV=1	0	12.722	12	2	4	2	250	28.2	7.12	17.68	2					5465914	TVAG_110010	TVAG_110010		0	High	1
FALSE	High	IsMasterProtein	Q4G2C9	Ras-related protein Rab11C, putative OS=Trichomonas vaginalis OX=5722 GN=TVAG_169740 PE=4 SV=1	0	12.717	24	4	14	4	211	23.1	5.73	48.48	4	regulation of biological process;response to stimulus	endosome	catalytic activity;nucleotide binding	Pf00009, Pf00025, Pf00071, Pf08477	4744972	TVAG_169740	TVAG_169740		0	High	1
FALSE	High	IsMasterProtein	A2EC21	Peptidyl-prolyl cis-trans isomerase OS=Trichomonas vaginalis OX=5722 GN=TVAG_137880 PE=3 SV=1	0	12.688	15	2	14	2	172	18.6	8.24	53.61	2	metabolic process		catalytic activity	Pf00160	4767723	TVAG_137880	TVAG_137880		0	High	1
FALSE	High	IsMasterProtein	A2G9Z8	Ribosomal protein S3Ae, putative OS=Trichomonas vaginalis OX=5722 GN=TVAG_047460 PE=1 SV=1	0	12.682	21	5	11	3	247	28	9.39	24.41	5	metabolic process	cytoplasm;cytosol;ribosome	structural molecule activity	Pf01015	4743665	TVAG_047460	TVAG_047460	Ribosome	1	High	1
FALSE	High	IsMasterProtein	A2DDL5	Ubiquitin conjugating enzyme, putative OS=Trichomonas vaginalis OX=5722 GN=TVAG_198290 PE=3 SV=1	0	12.549	22	2	9	2	147	16.6	6.77	35.84	2			nucleotide binding;protein binding	Pf00179, Pf05773	4762389; 5466926	TVAG_244240; TVAG_198290	TVAG_244240; TVAG_198290	Ubiquitin mediated proteolysis; Protein processing in endoplasmic reticulum	2	High	1
FALSE	High	IsMasterProtein	A2EMJ9	Ferredoxin 5 OS=Trichomonas vaginalis OX=5722 GN=TVAG_068150 PE=4 SV=1	0	12.139	17	1	4	1	109	11.5	5.85	19.59	1	metabolic process				4764030	TVAG_068150	TVAG_068150		0	High	1
FALSE	High	IsMasterProtein	A2ETR2	40S ribosomal protein S17-B, putative OS=Trichomonas vaginalis OX=5722 GN=TVAG_314730 PE=3 SV=1	0	12.101	16	3	10	3	129	15	10.4	31.76	3	cell organization and biogenesis;metabolic process	ribosome	structural molecule activity	Pf00833	4761791	TVAG_314730	TVAG_314730	Ribosome	1	High	1
FALSE	High	IsMasterProtein	A2FJ82	Hsp90 protein OS=Trichomonas vaginalis OX=5722 GN=TVAG_034720 PE=4 SV=1	0	12.011	21	4	7	1	256	28.9	4.91	19.85	4	metabolic process;response to stimulus		nucleotide binding;protein binding	Pf00183	4752787	TVAG_034720	TVAG_034720		0	High	1
FALSE	High	IsMasterProtein	A2DQV0	Uncharacterized protein OS=Trichomonas vaginalis OX=5722 GN=TVAG_291690 PE=3 SV=1	0	12.007	30	3	14	1	107	10.9	4.46	46.62	3	metabolic process	ribosome	structural molecule activity	Pf00428	4775233	TVAG_291690	TVAG_291690	Ribosome	1	High	1
FALSE	High	IsMasterProtein	A2E056	Uncharacterized protein OS=Trichomonas vaginalis OX=5722 GN=TVAG_491130 PE=4 SV=1	0	11.967	14	3	12	3	243	27.5	6.18	36.33	3				Pf01814, Pf04405	4771962	TVAG_491130	TVAG_491130		0	High	1
FALSE	High	IsMasterProtein	A2FR60	Chaperonin, putative OS=Trichomonas vaginalis OX=5722 GN=TVAG_178890 PE=3 SV=1	0	11.882	7	3	8	3	527	56.8	5.86	29.43	3	metabolic process	cytoplasm	nucleotide binding;protein binding	Pf00118	4750325	TVAG_178890	TVAG_178890		0	High	1
FALSE	High	IsMasterProtein	Q9NI37	Hydrogenosomal membrane protein 31 OS=Trichomonas vaginalis OX=5722 GN=HMP31 PE=3 SV=1	0	11.799	14	3	8	3	316	34.6	9.88	25.22	3	transport	membrane	transporter activity	Pf00153	5467294	TVAG_237680	TVAG_237680		0	High	1
FALSE	High	IsMasterProtein	A2EV87	Uncharacterized protein OS=Trichomonas vaginalis OX=5722 GN=TVAG_043470 PE=4 SV=1	0	11.545	12	2	3	2	202	23.2	10.27	9.99	2			RNA binding	Pf00076, Pf13893, Pf14259	4761248	TVAG_043470	TVAG_043470		0	High	1
FALSE	High	IsMasterProtein	Q49P75	Cathepsin L-like cysteine proteinase OS=Trichomonas vaginalis OX=5722 GN=cp4 PE=3 SV=1	0	11.533	7	3	7	2	305	33.8	7.53	23.31	3	metabolic process		catalytic activity	Pf00112, Pf08246					0	High	1
FALSE	High	IsMasterProtein	A2DW84	Ribosomal protein L7Ae, putative OS=Trichomonas vaginalis OX=5722 GN=TVAG_224610 PE=4 SV=1	0	11.427	21	2	7	2	126	13.5	8.92	23.11	2	metabolic process	ribosome	structural molecule activity	Pf01248	4773388	TVAG_224610	TVAG_224610		0	High	1
FALSE	High	IsMasterProtein	A2D8G1	60S ribosomal protein L19-3, putative OS=Trichomonas vaginalis OX=5722 GN=TVAG_006170 PE=1 SV=1	0	11.369	17	3	12	3	178	21	11.74	38.23	3	metabolic process	ribosome	RNA binding;structural molecule activity	Pf01280	4769496; 5468768; 5468772; 5468773	TVAG_006170; TVAG_185160; TVAG_185170; TVAG_185180	TVAG_006170; TVAG_185160; TVAG_185170; TVAG_185180	Ribosome	1	High	1
FALSE	High	IsMasterProtein	A2FRG8	Mob1/phocein family protein OS=Trichomonas vaginalis OX=5722 GN=TVAG_344540 PE=4 SV=1	0	11.3	17	2	5	2	211	24.3	6.87	20.19	2				Pf03637	4750210	TVAG_344540	TVAG_344540		0	High	1
FALSE	High	IsMasterProtein	A2FCA3	Cytidine deaminase OS=Trichomonas vaginalis OX=5722 GN=TVAG_135190 PE=3 SV=1	0	11.013	13	1	13	1	138	15.2	5.77	63.22	1	metabolic process	cytosol	catalytic activity;metal ion binding	Pf00383	4755248	TVAG_135190	TVAG_135190	Metabolic pathways; Pyrimidine metabolism	2	High	1
FALSE	High	IsMasterProtein	A2FNW2	Actin-binding protein, putative OS=Trichomonas vaginalis OX=5722 GN=TVAG_376130 PE=4 SV=1	0	10.863	8	2	3	2	328	36.2	5.53	12.48	2			protein binding	Pf00626	4751133	TVAG_376130	TVAG_376130		0	High	1
FALSE	High	IsMasterProtein	A2FUU3	Adenylate kinase family protein OS=Trichomonas vaginalis OX=5722 GN=TVAG_493000 PE=3 SV=1	0	10.763	11	1	4	1	191	21.2	8.02	18.5	1	metabolic process		catalytic activity;nucleotide binding	Pf00406, Pf13207, Pf13238	4749024	TVAG_493000	TVAG_493000		0	High	1
FALSE	High	IsMasterProtein	A2G4E1	Ribosomal protein L13e, putative OS=Trichomonas vaginalis OX=5722 GN=TVAG_112230 PE=1 SV=1	0	10.636	14	2	6	2	189	21.8	10.65	23.57	2	metabolic process	ribosome	RNA binding;structural molecule activity	Pf01294	4745636	TVAG_112230	TVAG_112230	Ribosome	1	High	1
FALSE	High	IsMasterProtein	A2FG00	Uncharacterized protein OS=Trichomonas vaginalis OX=5722 GN=TVAG_270500 PE=4 SV=1	0	10.565	4	2	2	2	689	78.7	6.95	8.43	2			RNA binding	Pf00076, Pf13893, Pf14259	4753927	TVAG_270500	TVAG_270500		0	High	1
FALSE	High	IsMasterProtein	A2DVD8	Ribosomal protein S19, putative OS=Trichomonas vaginalis OX=5722 GN=TVAG_055940 PE=1 SV=1	0	10.534	17	3	14	3	144	16.2	10.18	37.03	3	cell organization and biogenesis;metabolic process	ribosome	RNA binding;structural molecule activity	Pf00203	4764479; 4767364; 4770571; 4773624	TVAG_055940; TVAG_126060; TVAG_074310; TVAG_208960	TVAG_055940; TVAG_126060; TVAG_074310; TVAG_208960	Ribosome	1	High	1
FALSE	High	IsMasterProtein	A2EHC4	Rubrerythrin, putative OS=Trichomonas vaginalis OX=5722 GN=TVAG_064490 PE=4 SV=1	0	10.517	22	3	7	3	191	21.3	7.99	24.36	3	metabolic process		catalytic activity;metal ion binding	Pf02915, Pf14311	4765807	TVAG_064490	TVAG_064490		0	High	1
FALSE	High	IsMasterProtein	A2FS41	Uncharacterized protein OS=Trichomonas vaginalis OX=5722 GN=TVAG_262750 PE=4 SV=1	0	10.487	10	3	7	3	433	48.9	6.61	24.56	3	cellular homeostasis;transport		catalytic activity;transporter activity	Pf03224, Pf11698	4749994	TVAG_262750	TVAG_262750	Phagosome; Metabolic pathways; Oxidative phosphorylation	3	High	1
FALSE	High	IsMasterProtein	A2GN76	Ribosomal protein L6, putative OS=Trichomonas vaginalis OX=5722 GN=TVAG_318710 PE=4 SV=1	0	10.481	23	3	11	3	197	22.8	7.91	39.06	3	metabolic process	ribosome	RNA binding;structural molecule activity		4739016	TVAG_318710	TVAG_318710		0	High	1
FALSE	High	IsMasterProtein	Q27107	Clan CA, family C1, cathepsin L-like cysteine peptidase OS=Trichomonas vaginalis OX=5722 GN=CP2 PE=2 SV=1	0	10.462	11	3	8	2	314	34.6	8.13	26.03	3	metabolic process	vacuole	catalytic activity	Pf00112, Pf08246	4764789	TVAG_057000	TVAG_057000		0	High	1
FALSE	High	IsMasterProtein	A2G4P3	Nucleoside diphosphate kinase OS=Trichomonas vaginalis OX=5722 GN=TVAG_293370 PE=3 SV=1	0	10.336	19	2	6	2	137	15.3	6.93	16.93	2	metabolic process		catalytic activity;nucleotide binding	Pf00334	4745528	TVAG_293370	TVAG_293370	Biosynthesis of antibiotics; Metabolic pathways; Pyrimidine metabolism; Purine metabolism; Biosynthesis of secondary metabolites	5	High	1
FALSE	High	IsMasterProtein	A2F347	Threonyl-tRNA synthetase family protein OS=Trichomonas vaginalis OX=5722 GN=TVAG_208470 PE=3 SV=1	0	10.31	5	3	7	3	709	81.6	6.7	22.87	3	metabolic process	cytoplasm	catalytic activity;nucleotide binding	Pf00587, Pf03129	4758477	TVAG_208470	TVAG_208470	Aminoacyl-tRNA biosynthesis	1	High	1
FALSE	High	IsMasterProtein	F5B2V6	RNA-directed RNA polymerase OS=Trichomonas vaginalis virus 3 OX=170965 GN=pol PE=4 SV=1	0	10.296	2	3	11	3	1443	161.8	7.06	36.58	3	metabolic process		catalytic activity;nucleotide binding;RNA binding	Pf02123					0	High	1
FALSE	High	IsMasterProtein	A2DLE4	Uncharacterized protein OS=Trichomonas vaginalis OX=5722 GN=TVAG_267950 PE=3 SV=1	0	10.246	8	3	5	3	537	60.9	6.38	15.88	3	metabolic process	cytoplasm	catalytic activity;nucleotide binding	Pf00152, Pf00587, Pf01336	5464276	TVAG_267950	TVAG_267950	Aminoacyl-tRNA biosynthesis	1	High	1
FALSE	High	IsMasterProtein	A2FDM3	Uncharacterized protein OS=Trichomonas vaginalis OX=5722 GN=TVAG_440200 PE=4 SV=1	0	10.243	15	3	6	3	240	25.9	9.82	19.66	3					4754781	TVAG_440200	TVAG_440200		0	High	1
FALSE	High	IsMasterProtein	A2F5G9	Thioredoxin OS=Trichomonas vaginalis OX=5722 GN=TVAG_418970 PE=3 SV=1	0	10.026	28	2	4	2	112	12	5.16	14.29	2	cellular homeostasis;metabolic process;regulation of biological process;response to stimulus	cytoplasm	antioxidant activity;catalytic activity	Pf00085, Pf13098, Pf13899, Pf13905	4757660	TVAG_418970	TVAG_418970		0	High	1
FALSE	High	IsMasterProtein	A2DNC1	Ribosomal protein L27e, putative OS=Trichomonas vaginalis OX=5722 GN=TVAG_140290 PE=1 SV=1	0	9.991	18	2	10	2	139	15.9	9.99	37.48	2	metabolic process	ribosome	structural molecule activity	Pf01777	4740171; 4750083; 4750861; 4754133; 5463615	TVAG_140290; TVAG_215980; TVAG_302830; TVAG_337950; TVAG_306310	TVAG_140290; TVAG_215980; TVAG_302830; TVAG_337950; TVAG_306310	Ribosome	1	High	1
FALSE	High	IsMasterProtein	A2DM03	Phosphofructokinase family protein OS=Trichomonas vaginalis OX=5722 GN=TVAG_462920 PE=4 SV=1	0	9.987	10	2	5	2	324	34.5	8.16	14.37	2	metabolic process		catalytic activity;nucleotide binding	Pf00365	5464119	TVAG_462920	TVAG_462920		0	High	1
FALSE	High	IsMasterProtein	A2EWS4	Cdc42 homolog, putative OS=Trichomonas vaginalis OX=5722 GN=TVAG_169060 PE=4 SV=1	0	9.941	19	3	4	3	188	21	6.39	12.31	3	regulation of biological process;response to stimulus	membrane	catalytic activity;nucleotide binding	Pf00025, Pf00071, Pf08477	4760744	TVAG_169060	TVAG_169060		0	High	1
FALSE	High	IsMasterProtein	A2ESK3	Ras family protein OS=Trichomonas vaginalis OX=5722 GN=TVAG_350580 PE=4 SV=1	0	9.925	18	3	4	2	204	22	5.5	12.01	3	regulation of biological process;response to stimulus	endosome	catalytic activity;nucleotide binding	Pf00025, Pf00071, Pf04670, Pf08477	4762241	TVAG_350580	TVAG_350580		0	High	1
FALSE	High	IsMasterProtein	A2E3X8	Ribosomal protein, putative OS=Trichomonas vaginalis OX=5722 GN=TVAG_074610 PE=4 SV=1	0	9.822	14	2	3	2	209	23.8	10.33	13.52	2	cell organization and biogenesis;metabolic process	ribosome	RNA binding;structural molecule activity	Pf00252	4770600	TVAG_074610	TVAG_074610		0	High	1
FALSE	High	IsMasterProtein	A2DLW4	Ribosomal protein S15a OS=Trichomonas vaginalis OX=5722 GN=TVAG_006250 PE=1 SV=1	0	9.712	22	3	15	3	130	14.6	9.77	39.22	3	metabolic process	ribosome	structural molecule activity	Pf00410	4769504; 5464081	TVAG_006250; TVAG_462530	TVAG_006250; TVAG_462530	Ribosome	1	High	1
FALSE	High	IsMasterProtein	A2DEM7	Uncharacterized protein OS=Trichomonas vaginalis OX=5722 GN=TVAG_083700 PE=1 SV=1	0	9.697	30	2	6	2	92	10	10.43	23.07	2	metabolic process	ribosome	structural molecule activity	Pf01780	4747638; 4764066; 4771053; 5464025; 5464027; 5466702	TVAG_124410; TVAG_099020; TVAG_212620; TVAG_083700; TVAG_083720; TVAG_283240	TVAG_124410; TVAG_099020; TVAG_212620; TVAG_083700; TVAG_083720; TVAG_283240	Ribosome	1	High	1
FALSE	High	IsMasterProtein	A2FKG4	Alcohol dehydrogensae, putative OS=Trichomonas vaginalis OX=5722 GN=TVAG_422780 PE=4 SV=1	0	9.692	8	2	4	2	396	43.5	6.64	15.64	2	metabolic process	cytosol;mitochondrion	catalytic activity;metal ion binding	Pf00465, Pf13685	4752343	TVAG_422780	TVAG_422780		0	High	1
FALSE	High	IsMasterProtein	E5FCB7	Arp2/3 complex 34 kDa subunit (Fragment) OS=Trichomonas vaginalis OX=5722 PE=3 SV=1	0	9.67	12	3	8	3	267	30.3	8.78	25.39	3	cell organization and biogenesis;regulation of biological process	cytoplasm;cytoskeleton	protein binding	Pf04045					0	High	1
FALSE	High	IsMasterProtein	A2DIZ2	60S ribosomal protein L12, putative OS=Trichomonas vaginalis OX=5722 GN=TVAG_155060 PE=3 SV=1	0	9.574	20	3	7	1	160	17.2	9.74	19.98	3	cell organization and biogenesis;metabolic process	ribosome	RNA binding;structural molecule activity	Pf00298, Pf03946	4747890; 5465093	TVAG_155060; TVAG_228300	TVAG_155060; TVAG_228300	Ribosome	1	High	1
FALSE	High	IsMasterProtein	A2FL92	TCP-1/cpn60 chaperonin family protein OS=Trichomonas vaginalis OX=5722 GN=TVAG_466660 PE=3 SV=1	0	9.571	8	3	4	3	537	58.7	5.91	15.33	3	metabolic process	cytoplasm	nucleotide binding;protein binding	Pf00118	4752039	TVAG_466660	TVAG_466660		0	High	1
FALSE	High	IsMasterProtein	A2GCR8	Uncharacterized protein OS=Trichomonas vaginalis OX=5722 GN=TVAG_573910 PE=4 SV=1	0	9.342	2	1	4	1	1225	137.3	5.22	31.27	1		membrane			4742688	TVAG_573910	TVAG_573910		0	High	1
FALSE	High	IsMasterProtein	A2DGG3	Histone H3-1 OS=Trichomonas vaginalis OX=5722 GN=TVAG_014910 PE=3 SV=1	0	9.341	37	3	7	3	138	15.5	11.25	22.65	3	cell organization and biogenesis	chromosome;nucleus	DNA binding;protein binding	Pf00125	4753034; 4753046; 4753868; 4754744; 4754807; 4755147; 4756321; 4758555; 4763606; 4764101; 4764555; 4766006; 4767729; 4769891; 4770380; 4773392; 4774250; 5464884; 5465395; 5466098	TVAG_270800; TVAG_270890; TVAG_014910; TVAG_414480; TVAG_315320; TVAG_499020; TVAG_270080; TVAG_085670; TVAG_100590; TVAG_470690; TVAG_211260; TVAG_497330; TVAG_137940; TVAG_399370; TVAG_445270; TVAG_224650; TVAG_341360; TVAG_452730; TVAG_129730; TVAG_239330	TVAG_270800; TVAG_270890; TVAG_014910; TVAG_414480; TVAG_315320; TVAG_499020; TVAG_270080; TVAG_085670; TVAG_100590; TVAG_470690; TVAG_211260; TVAG_497330; TVAG_137940; TVAG_399370; TVAG_445270; TVAG_224650; TVAG_341360; TVAG_452730; TVAG_129730; TVAG_239330		0	High	1
FALSE	High	IsMasterProtein	A2GG34	Eukaryotic translation initiation factor 5A OS=Trichomonas vaginalis OX=5722 GN=TVAG_361780 PE=3 SV=1	0	9.321	21	2	7	1	167	18.5	5.16	31.3	2	metabolic process;regulation of biological process		RNA binding	Pf01287	4741517	TVAG_361780	TVAG_361780		0	High	1
FALSE	High	IsMasterProtein	A2G8P4	DALR anticodon binding domain containing protein OS=Trichomonas vaginalis OX=5722 GN=TVAG_324610 PE=3 SV=1	0	9.29	4	2	4	2	689	77.1	6.33	12.86	2	metabolic process	cytoplasm	catalytic activity;nucleotide binding	Pf00750, Pf05746	4744118	TVAG_324610	TVAG_324610		0	High	1
FALSE	High	IsMasterProtein	A2E256	60s Acidic ribosomal protein OS=Trichomonas vaginalis OX=5722 GN=TVAG_464040 PE=3 SV=1	0	9.289	19	1	3	1	105	10.9	4.6	16.87	1	metabolic process	ribosome	structural molecule activity	Pf00428	4771246	TVAG_464040	TVAG_464040	Ribosome	1	High	1
FALSE	High	IsMasterProtein	D5MC19	Eukaryotic translation initiation factor 5A OS=Trichomonas vaginalis OX=5722 GN=eIF-5A1 PE=2 SV=1	0	9.136	21	2	6	1	167	18.4	5.26	28.7	2	metabolic process;regulation of biological process		RNA binding	Pf01287					0	High	1
FALSE	High	IsMasterProtein	A2DSX3	60S acidic ribosomal protein P1, putative OS=Trichomonas vaginalis OX=5722 GN=TVAG_348320 PE=3 SV=1	0	9.001	25	1	2	1	105	11	4.32	10.4	1	metabolic process;regulation of biological process	ribosome	enzyme regulator activity;structural molecule activity	Pf00428	4774532	TVAG_348320	TVAG_348320	Ribosome	1	High	1
FALSE	High	IsMasterProtein	A2E253	Calreticulin family protein OS=Trichomonas vaginalis OX=5722 GN=TVAG_464010 PE=3 SV=1	0	8.933	5	2	4	2	557	63.3	4.92	12.2	2	metabolic process	endoplasmic reticulum;membrane	metal ion binding;protein binding	Pf00262	4771243	TVAG_464010	TVAG_464010	Protein processing in endoplasmic reticulum; Phagosome	2	High	1
FALSE	High	IsMasterProtein	A2D8B8	Nascent polypeptide-associated complex subunit beta OS=Trichomonas vaginalis OX=5722 GN=TVAG_072140 PE=3 SV=1	0	8.698	31	3	18	2	137	14.9	8.05	77.59	3	metabolic process;regulation of biological process			Pf01849	5469115	TVAG_072140	TVAG_072140		0	High	1
FALSE	High	IsMasterProtein	A2EAY1	EF hand family protein OS=Trichomonas vaginalis OX=5722 GN=TVAG_118780 PE=4 SV=1	0	8.636	21	3	5	3	166	19	5.39	14.56	3			metal ion binding	Pf00036, Pf13499, Pf13833	4768159	TVAG_118780	TVAG_118780		0	High	1
FALSE	High	IsMasterProtein	A2DST7	40S ribosomal protein S26 OS=Trichomonas vaginalis OX=5722 GN=TVAG_040120 PE=1 SV=1	0	8.539	13	1	5	1	118	13.8	10.55	20.49	1	metabolic process	ribosome	RNA binding;structural molecule activity	Pf01283	4742254; 4750635; 4762825; 4765891; 4766023; 4769241; 4771327; 4774035; 4774495	TVAG_242190; TVAG_335820; TVAG_040120; TVAG_333200; TVAG_302160; TVAG_061920; TVAG_164600; TVAG_277940; TVAG_347960	TVAG_242190; TVAG_335820; TVAG_040120; TVAG_333200; TVAG_302160; TVAG_061920; TVAG_164600; TVAG_277940; TVAG_347960	Ribosome	1	High	1
FALSE	High	IsMasterProtein	A2DQN8	Uncharacterized protein OS=Trichomonas vaginalis OX=5722 GN=TVAG_050990 PE=1 SV=1	0	8.336	31	2	8	2	68	7.6	10.2	26.89	2	cell organization and biogenesis;metabolic process	ribosome	RNA binding;structural molecule activity	Pf01200	4749411; 4756549; 4759437; 4759438; 4766773; 4775339	TVAG_327180; TVAG_057380; TVAG_272940; TVAG_272950; TVAG_050990; TVAG_266850	TVAG_327180; TVAG_057380; TVAG_272940; TVAG_272950; TVAG_050990; TVAG_266850	Ribosome	1	High	1
FALSE	High	IsMasterProtein	A2DUP2	Thiol peroxidase, putative OS=Trichomonas vaginalis OX=5722 GN=TVAG_165610 PE=3 SV=1	0	8.218	20	3	8	3	167	18	6.52	22.76	3	cellular homeostasis;metabolic process;regulation of biological process		antioxidant activity;catalytic activity	Pf00578, Pf08534	4773940; 4773948	TVAG_165610; TVAG_165690	TVAG_165610; TVAG_165690		0	High	1
FALSE	High	IsMasterProtein	A2EGV2	Eukaryotic translation initiation factor, putative OS=Trichomonas vaginalis OX=5722 GN=TVAG_497090 PE=4 SV=1	0	8.217	4	1	5	1	424	47.6	5.87	19.12	1	metabolic process;regulation of biological process	cytoplasm	catalytic activity;nucleotide binding;RNA binding	Pf00270, Pf00271	4765981	TVAG_497090	TVAG_497090	RNA transport	1	High	1
FALSE	High	IsMasterProtein	A2DHT0	QXW lectin repeat family protein OS=Trichomonas vaginalis OX=5722 GN=TVAG_366360 PE=4 SV=1	0	8.164	12	3	8	3	246	28.4	8.35	20.67	3				Pf00652, Pf14200	5465662	TVAG_366360	TVAG_366360		0	High	1
FALSE	High	IsMasterProtein	A2E2P0	ATP-dependent Zn protease, putative OS=Trichomonas vaginalis OX=5722 GN=TVAG_212500 PE=4 SV=1	0	8.004	7	3	11	3	494	55.5	6.71	28.12	3	metabolic process		catalytic activity	Pf08903	4771041	TVAG_212500	TVAG_212500		0	High	1
FALSE	High	IsMasterProtein	A2F397	Uncharacterized protein OS=Trichomonas vaginalis OX=5722 GN=TVAG_180840 PE=3 SV=1	0	8.001	11	1	4	1	151	17.5	4.78	16.15	1	cell differentiation;metabolic process	cytoplasm	catalytic activity;metal ion binding;protein binding	Pf00838, Pf02872	4758428	TVAG_180840	TVAG_180840		0	High	1
FALSE	High	IsMasterProtein	A2D780	Ribosomal protein L21e, putative OS=Trichomonas vaginalis OX=5722 GN=TVAG_119330 PE=4 SV=1	0	7.985	17	3	9	3	159	17.9	11.34	23.78	3	metabolic process	ribosome	structural molecule activity	Pf01157	4720835	TVAG_119330	TVAG_119330	Ribosome	1	High	1
FALSE	High	IsMasterProtein	A2EI95	Aminotransferase, classes I and II family protein OS=Trichomonas vaginalis OX=5722 GN=TVAG_430210 PE=4 SV=1	0	7.818	7	1	5	1	400	44.8	6.74	32.02	1	metabolic process		catalytic activity	Pf00155, Pf00266, Pf01041, Pf01053	4765550	TVAG_430210	TVAG_430210	Arginine and proline metabolism; Cysteine and methionine metabolism; Phenylalanine metabolism; 2-Oxocarboxylic acid metabolism; Biosynthesis of secondary metabolites; Biosynthesis of amino acids; Alanine, aspartate and glutamate metabolism; Biosynthesis of antibiotics; Phenylalanine, tyrosine and tryptophan biosynthesis; Arginine biosynthesis; Metabolic pathways	11	High	1
FALSE	High	IsMasterProtein	A2ER05	Obg-like ATPase 1 OS=Trichomonas vaginalis OX=5722 GN=TVAG_016670 PE=3 SV=1	0	7.808	8	2	5	2	392	44.1	6.8	12.25	2		cytoplasm	catalytic activity;nucleotide binding	Pf01926, Pf02421, Pf06071	4762760	TVAG_016670	TVAG_016670		0	High	1
FALSE	High	IsMasterProtein	A2EJJ9	Endoribonuclease L-PSP family protein OS=Trichomonas vaginalis OX=5722 GN=TVAG_197820 PE=4 SV=1	0	7.706	18	1	2	1	124	13.4	6.01	11.11	1				Pf01042	4765055	TVAG_197820	TVAG_197820		0	High	1
FALSE	High	IsMasterProtein	A2DGQ4	Ribosomal protein S10p/S20e, putative OS=Trichomonas vaginalis OX=5722 GN=TVAG_110530 PE=3 SV=1	0	7.675	18	2	7	1	122	13.8	9.58	21.22	2	metabolic process	ribosome	structural molecule activity	Pf00338	4767887; 5465346; 5465978	TVAG_482300; TVAG_178600; TVAG_110530	TVAG_482300; TVAG_178600; TVAG_110530	Ribosome	1	High	1
FALSE	High	IsMasterProtein	A2DUS1	KE2 family protein OS=Trichomonas vaginalis OX=5722 GN=TVAG_159790 PE=4 SV=1	0	7.629	31	2	3	2	121	13.9	4.48	12.4	2	metabolic process	cytoplasm	protein binding	Pf01920	4773813	TVAG_159790	TVAG_159790		0	High	1
FALSE	High	IsMasterProtein	A2DP51	60S ribosomal protein L23, putative OS=Trichomonas vaginalis OX=5722 GN=TVAG_015800 PE=1 SV=1	0	7.593	16	2	8	2	140	14.8	10.68	28.18	2	metabolic process	ribosome	RNA binding;structural molecule activity	Pf00238	4740103; 4761011; 4761012; 4761013; 4770633; 4775765	TVAG_024110; TVAG_345430; TVAG_345440; TVAG_345450; TVAG_074940; TVAG_015800	TVAG_024110; TVAG_345430; TVAG_345440; TVAG_345450; TVAG_074940; TVAG_015800	Ribosome	1	High	1
FALSE	High	IsMasterProtein	A2FCD6	Eukaryotic translation initiation factor 6 OS=Trichomonas vaginalis OX=5722 GN=EIF6 PE=3 SV=1	0	7.507	10	1	2	1	246	26.6	4.67	9.9	1	cell organization and biogenesis;metabolic process	cytoplasm;nucleus	RNA binding	Pf01912	4755233	TVAG_226920	TVAG_226920	Ribosome biogenesis in eukaryotes	1	High	1
FALSE	High	IsMasterProtein	A2F5C1	Small GTP-binding protein, putative OS=Trichomonas vaginalis OX=5722 GN=TVAG_222450 PE=4 SV=1	0	7.376	13	2	2	1	199	21.8	5.16	5.56	2	regulation of biological process;response to stimulus		catalytic activity;nucleotide binding	Pf00025, Pf00071, Pf01926, Pf04670, Pf08477	4757710	TVAG_222450	TVAG_222450		0	High	1
FALSE	High	IsMasterProtein	A2D9T8	Leucine zipper protein, putative OS=Trichomonas vaginalis OX=5722 GN=TVAG_076910 PE=4 SV=1	0	7.318	12	1	1	1	195	22.2	5.03	6.26	1			protein binding	Pf06384	5468503	TVAG_076910	TVAG_076910		0	High	1
FALSE	High	IsMasterProtein	A2EJM3	Histidyl-tRNA synthetase family protein OS=Trichomonas vaginalis OX=5722 GN=TVAG_342610 PE=3 SV=1	0	7.129	3	2	4	2	797	87.8	6.09	9.79	2	cell organization and biogenesis;metabolic process	cytoplasm;mitochondrion	catalytic activity;nucleotide binding	Pf00587, Pf03129, Pf13393	4764983	TVAG_342610	TVAG_342610	Aminoacyl-tRNA biosynthesis	1	High	1
FALSE	High	IsMasterProtein	A2E0V9	Actin-like protein 3, putative OS=Trichomonas vaginalis OX=5722 GN=TVAG_371880 PE=3 SV=1	0	7.078	5	2	5	2	420	46.6	6.47	16.27	2	cell organization and biogenesis;regulation of biological process		nucleotide binding	Pf00022	4771694	TVAG_371880	TVAG_371880		0	High	1
FALSE	High	IsMasterProtein	A2EK65	Ribosomal protein S10p/S20e, putative OS=Trichomonas vaginalis OX=5722 GN=TVAG_099980 PE=3 SV=1	0	6.986	18	2	5	1	123	13.9	9.58	16.18	2	metabolic process	ribosome	structural molecule activity	Pf00338	4764841	TVAG_099980	TVAG_099980	Ribosome	1	High	1
FALSE	High	IsMasterProtein	A2F637	Uncharacterized protein OS=Trichomonas vaginalis OX=5722 GN=TVAG_215070 PE=4 SV=1	0	6.856	5	1	3	1	438	49.4	4.91	16.58	1					4757417	TVAG_215070	TVAG_215070		0	High	1
FALSE	High	IsMasterProtein	A2G1W0	Uncharacterized protein OS=Trichomonas vaginalis OX=5722 GN=TVAG_440600 PE=4 SV=1	0	6.796	11	2	7	2	228	26.2	8.53	21.49	2				Pf05002	4746521	TVAG_440600	TVAG_440600		0	High	1
FALSE	High	IsMasterProtein	Q8TA04	6-phosphogluconate dehydrogenase, decarboxylating (Fragment) OS=Trichomonas vaginalis OX=5722 GN=gnd PE=2 SV=1	0	6.716	7	2	4	2	444	49.8	6.84	9.98	2	metabolic process		catalytic activity	Pf00393, Pf03446					0	High	1
FALSE	High	IsMasterProtein	A2EYY6	Oxidoreductase, aldo/keto reductase family protein OS=Trichomonas vaginalis OX=5722 GN=TVAG_007830 PE=4 SV=1	0	6.654	8	2	6	2	308	35.5	6.34	18.95	2	metabolic process		catalytic activity	Pf00248	4759980	TVAG_007830	TVAG_007830	Pentose and glucuronate interconversions; Fructose and mannose metabolism; Galactose metabolism; Glycerolipid metabolism; Metabolic pathways	5	High	1
FALSE	High	IsMasterProtein	Q95060	Calcium-transporting ATPase OS=Trichomonas vaginalis OX=5722 GN=TVCA1 PE=3 SV=1	0	6.592	3	2	2	2	981	108.2	5.9	7.45	2	transport	membrane	catalytic activity;metal ion binding;nucleotide binding;transporter activity	Pf00122, Pf00689, Pf00690, Pf00702, Pf08282, Pf12710, Pf13246					0	High	1
FALSE	High	IsMasterProtein	A2E6G7	Clan M-, family M49, dipeptidylpeptidase III-like metallopeptidase OS=Trichomonas vaginalis OX=5722 GN=TVAG_106750 PE=4 SV=1	0	6.495	6	3	5	3	679	75.5	6	14.48	3	metabolic process	cytoplasm	catalytic activity	Pf03571	4769738	TVAG_106750	TVAG_106750		0	High	1
FALSE	High	IsMasterProtein	A2DHU7	Uncharacterized protein OS=Trichomonas vaginalis OX=5722 GN=TVAG_121550 PE=1 SV=1	0	6.318	15	2	8	2	151	17	10.18	17.16	2	metabolic process	ribosome	RNA binding;structural molecule activity	Pf00828	4743376; 4763434; 4768690; 5465478	TVAG_346410; TVAG_300490; TVAG_121550; TVAG_401890	TVAG_346410; TVAG_300490; TVAG_121550; TVAG_401890	Ribosome	1	High	1
FALSE	High	IsMasterProtein	A2FNN7	Cytosolic repetitive antigen, putative OS=Trichomonas vaginalis OX=5722 GN=TVAG_427040 PE=4 SV=1	0	6.279	9	2	3	2	233	25.5	6.74	8.13	2	metabolic process		catalytic activity		4751194	TVAG_427040	TVAG_427040		0	High	1
FALSE	High	IsMasterProtein	A2FRJ4	Vesicle transport v-SNARE protein OS=Trichomonas vaginalis OX=5722 GN=TVAG_331320 PE=4 SV=1	0	6.271	7	1	2	1	215	24.3	7.97	9.99	1	cell organization and biogenesis;transport	cytosol;Golgi;membrane	protein binding	Pf05008, Pf09731	4750168	TVAG_331320	TVAG_331320	SNARE interactions in vesicular transport	1	High	1
FALSE	High	IsMasterProtein	A2DLT2	C2 domain containing protein OS=Trichomonas vaginalis OX=5722 GN=TVAG_063200 PE=4 SV=1	0	6.191	22	2	3	2	133	14.9	6.16	10.25	2			protein binding	Pf00168	5464229	TVAG_063200	TVAG_063200		0	High	1
FALSE	High	IsMasterProtein	A2FSM1	Seryl-tRNA synthetase family protein OS=Trichomonas vaginalis OX=5722 GN=TVAG_101870 PE=4 SV=1	0	6.186	3	1	1	1	501	56.9	6.14	4.27	1	metabolic process	cytoplasm	catalytic activity;nucleotide binding	Pf00012, Pf00587, Pf02403	4749807	TVAG_101870	TVAG_101870	Aminoacyl-tRNA biosynthesis	1	High	1
FALSE	High	IsMasterProtein	A2DA37	Peptidylprolyl isomerase OS=Trichomonas vaginalis OX=5722 GN=TVAG_476140 PE=4 SV=1	0	6.103	13	1	2	1	113	12.5	9.17	6.44	1	metabolic process	cytoplasm	catalytic activity	Pf00254	5468244	TVAG_476140	TVAG_476140		0	High	1
FALSE	High	IsMasterProtein	A2DJ26	Histone H2B OS=Trichomonas vaginalis OX=5722 GN=TVAG_026390 PE=3 SV=1	0	6.073	26	3	8	3	129	14.1	9.85	19.12	3	cell organization and biogenesis	chromosome;nucleus	DNA binding;protein binding	Pf00125	4746410; 4747024; 4749137; 4751794; 4752885; 4753415; 4754496; 4755219; 4766834; 4767971; 4772306; 4774837; 5465129	TVAG_105960; TVAG_144040; TVAG_380920; TVAG_195300; TVAG_268820; TVAG_045410; TVAG_075290; TVAG_226780; TVAG_464720; TVAG_329270; TVAG_026390; TVAG_447850; TVAG_228640	TVAG_105960; TVAG_144040; TVAG_380920; TVAG_195300; TVAG_268820; TVAG_045410; TVAG_075290; TVAG_226780; TVAG_464720; TVAG_329270; TVAG_026390; TVAG_447850; TVAG_228640		0	High	1
FALSE	High	IsMasterProtein	A2EN51	Ribosomal protein S19e, putative OS=Trichomonas vaginalis OX=5722 GN=TVAG_353280 PE=4 SV=1	0	6.07	14	2	4	2	148	16.4	10.1	12.62	2	cell organization and biogenesis;metabolic process	ribosome	structural molecule activity	Pf01090	4763759	TVAG_353280	TVAG_353280	Ribosome	1	High	1
FALSE	High	IsMasterProtein	A2FYA9	Uncharacterized protein OS=Trichomonas vaginalis OX=5722 GN=TVAG_256150 PE=4 SV=1	0	5.95	2	2	3	2	759	86	5.77	11.4	2			catalytic activity	Pf00867	4747788	TVAG_256150	TVAG_256150		0	High	1
FALSE	High	IsMasterProtein	A2DLV9	Rac1, putative OS=Trichomonas vaginalis OX=5722 GN=TVAG_462480 PE=4 SV=1	0	5.932	7	1	3	1	200	22.6	5	11.77	1	regulation of biological process;response to stimulus	membrane	catalytic activity;nucleotide binding	Pf00025, Pf00071, Pf04670, Pf08477	5464075	TVAG_462480	TVAG_462480	Phagosome; AGE-RAGE signaling pathway in diabetic complications	2	High	1
FALSE	High	IsMasterProtein	A2E6B8	Profilin OS=Trichomonas vaginalis OX=5722 GN=TVAG_459130 PE=3 SV=1	0	5.927	25	2	5	1	122	13.2	8.27	16.24	2	cell organization and biogenesis;regulation of biological process	cytoskeleton	protein binding	Pf00235	4769799	TVAG_459130	TVAG_459130		0	High	1
FALSE	High	IsMasterProtein	A2EE85	Uncharacterized protein OS=Trichomonas vaginalis OX=5722 GN=TVAG_180570 PE=4 SV=1	0	5.924	0	1	1	1	5481	613.2	6.06	4.79	1		cytoskeleton			4766997	TVAG_180570	TVAG_180570		0	High	1
FALSE	High	IsMasterProtein	A2FRN2	Cytidyltransferase-related domain containing protein OS=Trichomonas vaginalis OX=5722 GN=TVAG_327610 PE=4 SV=1	0	5.877	6	1	2	1	341	38.2	7.05	8.8	1	metabolic process		catalytic activity	Pf01467	4750162	TVAG_327610	TVAG_327610	Metabolic pathways; Glycerophospholipid metabolism	2	High	1
FALSE	High	IsMasterProtein	A2FF22	Uncharacterized protein OS=Trichomonas vaginalis OX=5722 GN=TVAG_277610 PE=4 SV=1	0	5.858	4	1	1	1	647	72.9	4.54	4.96	1					4754253	TVAG_277610	TVAG_277610		0	High	1
FALSE	High	IsMasterProtein	A2EV08	Clathrin and VPS domain-containing protein OS=Trichomonas vaginalis OX=5722 GN=TVAG_369030 PE=4 SV=1	0	5.8	3	2	3	2	763	84.5	7.08	8.93	2	transport		structural molecule activity	Pf00637, Pf13838	4761376	TVAG_369030	TVAG_369030	Endocytosis	1	High	1
FALSE	High	IsMasterProtein	A2EJC2	DJ-1 family protein OS=Trichomonas vaginalis OX=5722 GN=TVAG_240750 PE=4 SV=1	0	5.788	13	2	5	2	187	19.1	6.01	14.27	2				Pf01965, Pf13278	4765162	TVAG_240750	TVAG_240750		0	High	1
FALSE	High	IsMasterProtein	A2DY20	V-type ATPase, D subunit family protein OS=Trichomonas vaginalis OX=5722 GN=TVAG_038640 PE=3 SV=1	0	5.667	7	1	5	1	246	27.9	8.03	20.52	1	transport		catalytic activity;transporter activity	Pf01813	4772749	TVAG_038640	TVAG_038640	Metabolic pathways; Oxidative phosphorylation; Phagosome	3	High	1
FALSE	High	IsMasterProtein	A2ELU8	Dihydroorotate dehydrogenase family protein OS=Trichomonas vaginalis OX=5722 GN=TVAG_151830 PE=4 SV=1	0	5.646	2	1	2	1	811	88.7	6.67	8.86	1	metabolic process	cytoplasm	catalytic activity;nucleotide binding	Pf00037, Pf00070, Pf00478, Pf00890, Pf01180, Pf01266, Pf01494, Pf01593, Pf01946, Pf03486, Pf07992, Pf12831, Pf12838, Pf13183, Pf13187, Pf13237, Pf13450, Pf14691, Pf14697	4747506; 4764251	TVAG_338230; TVAG_151830	TVAG_338230; TVAG_151830	beta-Alanine metabolism; Pantothenate and CoA biosynthesis; Pyrimidine metabolism; Metabolic pathways	4	High	1
FALSE	High	IsMasterProtein	A2EFL5	Galactokinase family protein OS=Trichomonas vaginalis OX=5722 GN=TVAG_487340 PE=4 SV=1	0	5.599	4	1	2	1	399	42.7	6.79	8.7	1	metabolic process	cytoplasm	catalytic activity;nucleotide binding	Pf00288, Pf10509	4766419	TVAG_487340	TVAG_487340		0	High	1
FALSE	High	IsMasterProtein	Q5S7S9	Hydrogenosomal NADH dehydrogenase 24 kDa subunit OS=Trichomonas vaginalis OX=5722 GN=nuoE PE=4 SV=1	0	5.53	6	1	3	1	201	21.9	8.76	11.5	1	metabolic process		catalytic activity;metal ion binding	Pf01257	4757044	TVAG_296220	TVAG_296220	Metabolic pathways; Oxidative phosphorylation	2	High	1
FALSE	High	IsMasterProtein	Q3LS71	Ras family protein OS=Trichomonas vaginalis OX=5722 GN=TVAG_286460 PE=2 SV=1	0	5.502	8	1	1	1	204	22.6	4.94	4	1	regulation of biological process;response to stimulus	membrane	catalytic activity;nucleotide binding	Pf00009, Pf00071, Pf08477	4763334	TVAG_286460	TVAG_286460		0	High	1
FALSE	High	IsMasterProtein	A2E1I9	Proteasome endopeptidase complex OS=Trichomonas vaginalis OX=5722 GN=TVAG_206040 PE=3 SV=1	0	5.483	6	1	3	1	233	25.6	7.47	10.13	1	metabolic process	cytoplasm;nucleus;proteasome	catalytic activity	Pf00227, Pf10584	4771420	TVAG_206040	TVAG_206040	Proteasome	1	High	1
FALSE	High	IsMasterProtein	A2FUC9	60s Acidic ribosomal protein OS=Trichomonas vaginalis OX=5722 GN=TVAG_384610 PE=3 SV=1	0	5.383	19	1	1	1	105	11	4.46	4.17	1	metabolic process	ribosome	structural molecule activity	Pf00428	4749177	TVAG_384610	TVAG_384610	Ribosome	1	High	1
FALSE	High	IsMasterProtein	Q6XKE2	Hydrogenosomal oxygen reductase OS=Trichomonas vaginalis OX=5722 GN=TVAG_036010 PE=4 SV=1	0	5.357	4	1	7	1	417	46.4	7.85	25.12	1	metabolic process		catalytic activity;metal ion binding;nucleotide binding	Pf00258, Pf00753	5468132	TVAG_036010	TVAG_036010		0	High	1
FALSE	High	IsMasterProtein	A2DXZ9	Uncharacterized protein OS=Trichomonas vaginalis OX=5722 GN=TVAG_038420 PE=4 SV=1	0	5.341	1	1	3	1	1687	191.3	7.4	12.49	1					4772729	TVAG_038420	TVAG_038420		0	High	1
FALSE	High	IsMasterProtein	A2E7K3	Eukaryotic translation initiation factor 2 alpha subunit family protein OS=Trichomonas vaginalis OX=5722 GN=TVAG_379780 PE=4 SV=1	0	5.289	5	1	5	1	306	34.1	4.96	23.89	1	metabolic process	ribosome	RNA binding	Pf00575, Pf07541	4769349	TVAG_379780	TVAG_379780	Protein processing in endoplasmic reticulum; RNA transport	2	High	1
FALSE	High	IsMasterProtein	A2DYS0	Uncharacterized protein OS=Trichomonas vaginalis OX=5722 GN=TVAG_111510 PE=4 SV=1	0	5.279	17	3	4	3	115	12.6	9.79	9.75	3				Pf03297	4759623; 4772448	TVAG_111510; TVAG_426530	TVAG_111510; TVAG_426530		0	High	1
FALSE	High	IsMasterProtein	A2ES50	S-adenosylmethionine synthase OS=Trichomonas vaginalis OX=5722 GN=TVAG_453040 PE=3 SV=1	0	5.267	4	1	1	1	385	42	6.76	3.9	1	metabolic process	cytosol	catalytic activity;metal ion binding;nucleotide binding	Pf00438, Pf02772, Pf02773	4762349	TVAG_453040	TVAG_453040		0	High	1
FALSE	High	IsMasterProtein	A2DSS3	Ribosomal protein L29, putative OS=Trichomonas vaginalis OX=5722 GN=TVAG_347820 PE=3 SV=1	0	5.253	10	1	4	1	124	14.3	10.36	15.8	1	metabolic process	ribosome	RNA binding;structural molecule activity	Pf00831	4774484	TVAG_347820	TVAG_347820	Ribosome	1	High	1
FALSE	High	IsMasterProtein	A2FII9	Mitochondrial carrier protein OS=Trichomonas vaginalis OX=5722 GN=TVAG_051820 PE=3 SV=1	0	5.194	6	3	5	3	401	44.6	9.66	10.98	3	transport	membrane	transporter activity	Pf00153	4753019	TVAG_051820	TVAG_051820		0	High	1
FALSE	High	IsMasterProtein	Q4G290	GTP-binding protein YPTM2, putative OS=Trichomonas vaginalis OX=5722 GN=Rab1a PE=2 SV=1	0	5.141	11	2	3	1	202	22.3	7.21	6.93	2	regulation of biological process;response to stimulus;transport	membrane	catalytic activity;nucleotide binding	Pf00025, Pf00071, Pf01926, Pf08477	4749871	TVAG_383350	TVAG_383350		0	High	1
FALSE	High	IsMasterProtein	A2DJS4	Uncharacterized protein OS=Trichomonas vaginalis OX=5722 GN=TVAG_452020 PE=4 SV=1	0	5.136	1	1	3	1	1678	190.2	5.29	10.6	1					5464806	TVAG_452020	TVAG_452020		0	High	1
FALSE	High	IsMasterProtein	A2EIB0	Leucyl-tRNA synthetase family protein OS=Trichomonas vaginalis OX=5722 GN=TVAG_334040 PE=3 SV=1	0	5.12	2	2	5	2	1040	118.8	6.23	13.81	2	metabolic process;regulation of biological process	cytoplasm;cytosol	catalytic activity;nucleotide binding	Pf00133, Pf01406, Pf08264, Pf09334	4765486	TVAG_334040	TVAG_334040	Aminoacyl-tRNA biosynthesis	1	High	1
FALSE	High	IsMasterProtein	A2DG67	60S ribosomal protein L6, putative OS=Trichomonas vaginalis OX=5722 GN=TVAG_163900 PE=4 SV=1	0	5.119	9	1	4	1	151	16.1	9.39	14.18	1	cell organization and biogenesis;metabolic process	ribosome	RNA binding;structural molecule activity	Pf01159	5466237	TVAG_163900	TVAG_163900	Ribosome	1	High	1
FALSE	High	IsMasterProtein	A2FEE9	Tryparedoxin peroxidase, putative OS=Trichomonas vaginalis OX=5722 GN=TVAG_075420 PE=4 SV=1	0	5.103	10	2	6	1	194	21.9	6.14	12.98	2	cellular homeostasis;metabolic process;regulation of biological process		antioxidant activity;catalytic activity	Pf00578, Pf08534, Pf10417	4754510	TVAG_075420	TVAG_075420		0	High	1
FALSE	High	IsMasterProtein	A2FLC1	Uncharacterized protein OS=Trichomonas vaginalis OX=5722 GN=TVAG_167830 PE=4 SV=1	0	5.094	12	2	2	2	246	28	6.95	5.72	2				Pf01814, Pf04405	4752036	TVAG_167830	TVAG_167830		0	High	1
FALSE	High	IsMasterProtein	A2EBD1	60S ribosomal protein L6, putative OS=Trichomonas vaginalis OX=5722 GN=TVAG_329630 PE=4 SV=1	0	5.058	9	1	4	1	151	16.1	9.39	14.59	1	cell organization and biogenesis;metabolic process	ribosome	RNA binding;structural molecule activity	Pf01159	4768007	TVAG_329630	TVAG_329630	Ribosome	1	High	1
FALSE	High	IsMasterProtein	A2DYJ9	PCI domain containing protein OS=Trichomonas vaginalis OX=5722 GN=TVAG_388670 PE=4 SV=1	0	4.936	5	1	1	1	435	48.9	5.03	4.42	1	cell organization and biogenesis;metabolic process		protein binding;structural molecule activity	Pf01399	4772524	TVAG_388670	TVAG_388670	Proteasome	1	High	1
FALSE	High	IsMasterProtein	A2DKS5	Uncharacterized protein OS=Trichomonas vaginalis OX=5722 GN=TVAG_247370 PE=4 SV=1	0	4.845	3	2	3	2	886	98.4	5.29	6.12	2		membrane		Pf13249	5464577	TVAG_247370	TVAG_247370		0	High	1
FALSE	High	IsMasterProtein	A2GYE6	40S ribosomal protein S21 OS=Trichomonas vaginalis OX=5722 GN=TVAG_459980 PE=3 SV=1	0	4.599	12	1	2	1	90	9.9	5.39	7.04	1	metabolic process	ribosome	structural molecule activity	Pf01249	4735237	TVAG_459980	TVAG_459980	Ribosome	1	High	1
FALSE	High	IsMasterProtein	A2EZN7	Clan CA, family C1, cathepsin L-like cysteine peptidase OS=Trichomonas vaginalis OX=5722 GN=TVAG_090100 PE=3 SV=1	0	4.582	5	1	2	1	318	35.7	7.59	7.49	1	metabolic process	vacuole	catalytic activity	Pf00112, Pf08246	4759703	TVAG_090100	TVAG_090100		0	High	1
FALSE	High	IsMasterProtein	A2DZ32	Uncharacterized protein OS=Trichomonas vaginalis OX=5722 GN=TVAG_026290 PE=4 SV=1	0	4.542	3	1	1	1	383	43.6	5.94	3.59	1				Pf01237	4772296	TVAG_026290	TVAG_026290		0	High	1
FALSE	High	IsMasterProtein	J7GLG2	Alanyl-tRNA synthetase (Fragment) OS=Trichomonas vaginalis OX=5722 GN=TVAG_299450 PE=4 SV=1	0	4.525	8	1	1	1	143	15.9	5.96	3.51	1			catalytic activity						0	High	1
FALSE	High	IsMasterProtein	A2F448	Adenylate kinase family protein OS=Trichomonas vaginalis OX=5722 GN=TVAG_179660 PE=3 SV=1	0	4.523	11	1	2	1	191	21.2	8.02	9.75	1	metabolic process		catalytic activity;nucleotide binding	Pf00406, Pf13207, Pf13238	4758114	TVAG_179660	TVAG_179660		0	High	1
FALSE	High	IsMasterProtein	A2DR42	Chaperonin subunit zeta CCTzeta OS=Trichomonas vaginalis OX=5722 GN=TVAG_303600 PE=3 SV=1	0	4.515	2	1	3	1	528	57.9	6.49	11.64	1	metabolic process	cytoplasm	nucleotide binding;protein binding	Pf00118	4775156	TVAG_303600	TVAG_303600		0	High	1
FALSE	High	IsMasterProtein	A2EUN9	HMG box family protein OS=Trichomonas vaginalis OX=5722 GN=TVAG_161660 PE=4 SV=1	0	4.491	13	1	4	1	100	11.4	7.09	12.89	1		nucleus	DNA binding	Pf00505, Pf09011	4761473	TVAG_161660	TVAG_161660		0	High	1
FALSE	High	IsMasterProtein	A2FSC5	Clan MG, familly M24, aminopeptidase P-like metallopeptidase OS=Trichomonas vaginalis OX=5722 GN=TVAG_386080 PE=3 SV=1	0	4.472	3	1	1	1	458	52.1	6.07	4.02	1	metabolic process		catalytic activity;metal ion binding	Pf00557, Pf05195	4749897	TVAG_386080	TVAG_386080		0	High	1
FALSE	High	IsMasterProtein	A2EZN6	Clan MH, family M20, peptidase T-like metallopeptidase OS=Trichomonas vaginalis OX=5722 GN=TVAG_090090 PE=4 SV=1	0	4.428	3	1	1	1	493	54.5	5.48	3.98	1	metabolic process		catalytic activity	Pf01546, Pf04389, Pf05343, Pf07687	4759702	TVAG_090090	TVAG_090090	Glutathione metabolism; Metabolic pathways	2	High	1
FALSE	High	IsMasterProtein	A2DM53	Ribosomal protein L22, putative OS=Trichomonas vaginalis OX=5722 GN=TVAG_083260 PE=1 SV=1	0	4.359	10	1	4	1	164	18.5	9.92	13.8	1	metabolic process	ribosome	structural molecule activity	Pf00237	4757039; 4763066; 4768294; 5464051	TVAG_296170; TVAG_473910; TVAG_109440; TVAG_083260	TVAG_296170; TVAG_473910; TVAG_109440; TVAG_083260	Ribosome	1	High	1
FALSE	High	IsMasterProtein	A2DPU6	EF hand family protein OS=Trichomonas vaginalis OX=5722 GN=TVAG_453700 PE=4 SV=1	0	4.357	11	1	2	1	144	16.6	4.21	7.57	1	transport		metal ion binding;transporter activity	Pf13405, Pf13499, Pf13833	4775559	TVAG_453700	TVAG_453700		0	High	1
FALSE	High	IsMasterProtein	A2FYF5	Plectin/S10 domain containing protein OS=Trichomonas vaginalis OX=5722 GN=TVAG_371330 PE=4 SV=1	0	4.333	11	1	5	1	141	16.3	9.67	19.2	1	cell organization and biogenesis		RNA binding;structural molecule activity	Pf03501	4747750	TVAG_371330	TVAG_371330	Ribosome	1	High	1
FALSE	High	IsMasterProtein	A2FW82	Viral A-type inclusion protein, putative OS=Trichomonas vaginalis OX=5722 GN=TVAG_296070 PE=4 SV=1	0	4.32	4	1	1	1	391	43.7	4.42	3.58	1	metabolic process;transport		transporter activity	Pf01496, Pf03961, Pf04111, Pf04156, Pf13166	4748527	TVAG_296070	TVAG_296070		0	High	1
FALSE	High	IsMasterProtein	A2E7Y6	Purine nucleoside phosphorylase, putative OS=Trichomonas vaginalis OX=5722 GN=TVAG_127180 PE=1 SV=1	0	4.311	5	1	5	1	236	25.9	6.33	15.78	1	metabolic process		catalytic activity	Pf01048	4769164	TVAG_127180	TVAG_127180	Biosynthesis of secondary metabolites; Nicotinate and nicotinamide metabolism; Metabolic pathways; Pyrimidine metabolism; Purine metabolism	5	High	1
FALSE	High	IsMasterProtein	A2EIX2	ADP-ribosylation factor, putative OS=Trichomonas vaginalis OX=5722 GN=TVAG_064150 PE=3 SV=1	0	4.291	8	1	2	1	181	20.8	5.83	5.24	1	regulation of biological process;response to stimulus		catalytic activity;nucleotide binding;protein binding;signal transducer activity	Pf00025, Pf00071, Pf00503, Pf03308, Pf04670, Pf08477, Pf09439	4755360; 4765258	TVAG_064150; TVAG_204680	TVAG_064150; TVAG_204680		0	High	1
FALSE	High	IsMasterProtein	A2GBF6	Uncharacterized protein (Fragment) OS=Trichomonas vaginalis OX=5722 GN=TVAG_293660 PE=4 SV=1	0	4.262	2	2	4	2	848	95.5	6.81	10.73	2				Pf14584	4743152	TVAG_293660	TVAG_293660		0	High	1
FALSE	High	IsMasterProtein	A2FRG0	Ribose 5-phosphate isomerase B family protein OS=Trichomonas vaginalis OX=5722 GN=TVAG_248050 PE=4 SV=1	0	4.145	8	1	3	1	144	15.4	6.77	6.92	1	metabolic process		catalytic activity	Pf02502	4750236	TVAG_248050	TVAG_248050	Pentose phosphate pathway; Carbon metabolism; Biosynthesis of amino acids; Biosynthesis of secondary metabolites; Metabolic pathways; Biosynthesis of antibiotics; Fructose and mannose metabolism	7	High	1
FALSE	High	IsMasterProtein	A2FXT2	Clan IH, family I25, phytocystatin-like peptidase inhibitor OS=Trichomonas vaginalis OX=5722 GN=TVAG_272260 PE=4 SV=1	0	4.107	31	2	4	2	91	9.8	7.01	10.16	2	regulation of biological process		enzyme regulator activity	Pf00031	4747975	TVAG_272260	TVAG_272260		0	High	1
FALSE	High	IsMasterProtein	A2DHY3	Cofilin/tropomyosin-type actin-binding protein OS=Trichomonas vaginalis OX=5722 GN=TVAG_402260 PE=4 SV=1	0	4.056	12	2	2	2	142	16	6.19	5.35	2			protein binding	Pf00241	5465502	TVAG_402260	TVAG_402260		0	High	1
FALSE	High	IsMasterProtein	A2FB71	Nascent polypeptide-associated complex subunit beta OS=Trichomonas vaginalis OX=5722 GN=TVAG_435990 PE=3 SV=1	0	4.04	17	2	2	1	138	15.1	8.05	4.57	2	metabolic process;regulation of biological process			Pf01849	4755640	TVAG_435990	TVAG_435990		0	High	1
FALSE	High	IsMasterProtein	A2FJD9	QXW lectin repeat family protein OS=Trichomonas vaginalis OX=5722 GN=TVAG_048780 PE=4 SV=1	0	4.002	5	1	2	1	237	27.5	9.19	6.27	1				Pf00652, Pf14200	4752744	TVAG_048780	TVAG_048780		0	High	1
FALSE	High	IsMasterProtein	A2ECS1	Cysteinyl-tRNA synthetase family protein OS=Trichomonas vaginalis OX=5722 GN=TVAG_276400 PE=3 SV=1	0	3.959	3	1	1	1	660	75.7	6.83	5.13	1	metabolic process	cytoplasm	catalytic activity;nucleotide binding	Pf00133, Pf01406, Pf09334	4767490	TVAG_276400	TVAG_276400	Aminoacyl-tRNA biosynthesis	1	High	1
FALSE	High	IsMasterProtein	A2EKG5	Uncharacterized protein OS=Trichomonas vaginalis OX=5722 GN=TVAG_340510 PE=4 SV=1	0	3.944	3	1	4	1	318	36.8	5.62	13.63	1	metabolic process	cytoplasm	catalytic activity	Pf03590	4764755	TVAG_340510	TVAG_340510	Metabolic pathways; Cyanoamino acid metabolism; Alanine, aspartate and glutamate metabolism; Biosynthesis of secondary metabolites; Biosynthesis of amino acids	5	High	1
FALSE	High	IsMasterProtein	A2FYS8	Actin family protein OS=Trichomonas vaginalis OX=5722 GN=TVAG_434970 PE=3 SV=1	0	3.942	8	2	2	2	306	33.7	6.39	6.35	2				Pf00022	4747607	TVAG_434970	TVAG_434970		0	High	1
FALSE	High	IsMasterProtein	A2FKC5	Hsp20/alpha crystallin family protein OS=Trichomonas vaginalis OX=5722 GN=TVAG_381290 PE=3 SV=1	0	3.906	10	1	5	1	113	12.3	6.09	15.3	1				Pf00011	4752365	TVAG_381290	TVAG_381290	Protein processing in endoplasmic reticulum	1	High	1
FALSE	High	IsMasterProtein	A2EGT7	HMG box family protein OS=Trichomonas vaginalis OX=5722 GN=TVAG_302620 PE=4 SV=1	0	3.82	14	1	3	1	94	11	8.03	10.5	1		nucleus	DNA binding	Pf00505, Pf09011	4766073	TVAG_302620	TVAG_302620		0	High	1
FALSE	High	IsMasterProtein	A2ESJ9	Thioredoxin peroxidase, putative OS=Trichomonas vaginalis OX=5722 GN=TVAG_350540 PE=4 SV=1	0	3.784	10	2	5	1	195	21.9	6.54	8.97	2	cellular homeostasis;metabolic process;regulation of biological process		antioxidant activity;catalytic activity	Pf00578, Pf08534, Pf10417	4762237	TVAG_350540	TVAG_350540		0	High	1
FALSE	High	IsMasterProtein	A2DIW1	Ribosomal protein L23, putative OS=Trichomonas vaginalis OX=5722 GN=TVAG_433200 PE=4 SV=1	0	3.711	12	2	5	2	140	15.5	10.18	8.85	2	cell organization and biogenesis;metabolic process	ribosome	RNA binding;structural molecule activity	Pf00276	5465253	TVAG_433200	TVAG_433200		0	High	1
FALSE	High	IsMasterProtein	Q27096	TvhydB protein OS=Trichomonas vaginalis OX=5722 GN=TvhydB PE=4 SV=1	0	3.709	2	1	3	1	449	49.2	8.95	9.73	1	metabolic process		catalytic activity;metal ion binding	Pf00037, Pf02256, Pf02906, Pf12837, Pf12838, Pf13183, Pf13187, Pf13237, Pf13484, Pf14697					0	High	1
FALSE	High	IsMasterProtein	A2EXW7	Ribosomal protein L36e, putative OS=Trichomonas vaginalis OX=5722 GN=TVAG_020530 PE=1 SV=1	0	3.703	14	1	1	1	91	10.9	10.15	3.43	1	metabolic process	ribosome	RNA binding;structural molecule activity	Pf01158	4758668; 4759089; 4760340	TVAG_207430; TVAG_027320; TVAG_020530	TVAG_207430; TVAG_027320; TVAG_020530	Ribosome	1	High	1
FALSE	High	IsMasterProtein	A2DAJ2	Uncharacterized protein OS=Trichomonas vaginalis OX=5722 GN=TVAG_035180 PE=4 SV=1	0	3.583	3	1	5	1	373	41.7	8.44	13.55	1	cell organization and biogenesis;regulation of biological process	cytoskeleton	protein binding	Pf00400	5468049	TVAG_035180	TVAG_035180	Endocytosis	1	High	1
FALSE	High	IsMasterProtein	A2D895	40S ribosomal protein S23, putative OS=Trichomonas vaginalis OX=5722 GN=TVAG_071920 PE=1 SV=1	0	3.566	12	2	5	2	144	15.6	11.22	12.21	2	metabolic process	ribosome	structural molecule activity	Pf00164	4762645; 4768303; 4768323; 4770830; 4773817; 5466972; 5467381; 5469092	TVAG_305300; TVAG_109530; TVAG_109730; TVAG_430260; TVAG_159830; TVAG_198620; TVAG_249090; TVAG_071920	TVAG_305300; TVAG_109530; TVAG_109730; TVAG_430260; TVAG_159830; TVAG_198620; TVAG_249090; TVAG_071920	Ribosome	1	High	1
FALSE	High	IsMasterProtein	A2FZ87	Uncharacterized protein OS=Trichomonas vaginalis OX=5722 GN=TVAG_438870 PE=4 SV=1	0	3.561	6	1	1	1	203	23.2	5.43	3.53	1	transport		catalytic activity;transporter activity	Pf01991	4747451	TVAG_438870	TVAG_438870	Oxidative phosphorylation; Phagosome; Metabolic pathways	3	High	1
FALSE	High	IsMasterProtein	A2F763	Clan CA, family C19, ubiquitin hydrolase-like cysteine peptidase OS=Trichomonas vaginalis OX=5722 GN=TVAG_296140 PE=3 SV=1	0	3.54	3	1	1	1	409	46.3	5.74	3.86	1	metabolic process		catalytic activity	Pf00443, Pf13423	4757032	TVAG_296140	TVAG_296140		0	High	1
FALSE	High	IsMasterProtein	A2D7K8	ADP-ribosylation factor-like protein 3, putative OS=Trichomonas vaginalis OX=5722 GN=TVAG_120630 PE=3 SV=1	0	3.498	6	1	2	1	177	19.9	5.22	5.58	1	regulation of biological process;response to stimulus		catalytic activity;nucleotide binding;protein binding;signal transducer activity	Pf00025, Pf00071, Pf00503, Pf01926, Pf04670, Pf08477, Pf09439	4720691	TVAG_120630	TVAG_120630		0	High	1
FALSE	High	IsMasterProtein	A2DTN2	dTDP-4-dehydrorhamnose 3,5-epimerase family protein OS=Trichomonas vaginalis OX=5722 GN=TVAG_340730 PE=4 SV=1	0	3.484	4	1	3	1	347	38.9	5.48	8.2	1			catalytic activity	Pf00908	4774187	TVAG_340730	TVAG_340730		0	High	1
FALSE	High	IsMasterProtein	A2DD35	Phosphatidylinositol transfer protein OS=Trichomonas vaginalis OX=5722 GN=TVAG_238350 PE=4 SV=1	0	3.355	4	1	1	1	303	35.6	6.55	3.93	1	transport			Pf02121	5467361	TVAG_238350	TVAG_238350		0	High	1
FALSE	High	IsMasterProtein	A2DJQ8	NifU-like domain containing protein OS=Trichomonas vaginalis OX=5722 GN=TVAG_451860 PE=4 SV=1	0	3.318	17	1	4	1	103	11.3	4.88	12.99	1	cell organization and biogenesis;metabolic process		metal ion binding	Pf01106	5464817	TVAG_451860	TVAG_451860		0	High	1
FALSE	High	IsMasterProtein	A2FYU1	Adenlylate kinase, putative OS=Trichomonas vaginalis OX=5722 GN=TVAG_072700 PE=3 SV=1	0	3.306	6	1	2	1	217	24	7.44	5.22	1	metabolic process		catalytic activity;nucleotide binding	Pf00406, Pf02223, Pf05191, Pf13207, Pf13238, Pf13671	4747600	TVAG_072700	TVAG_072700	Purine metabolism; Biosynthesis of secondary metabolites; Biosynthesis of antibiotics; Thiamine metabolism; Metabolic pathways	5	High	1
FALSE	High	IsMasterProtein	A2FH85	Dynamin central region family protein OS=Trichomonas vaginalis OX=5722 GN=TVAG_123140 PE=3 SV=1	0	3.245	3	1	1	1	597	67.5	6.09	3.62	1	cell organization and biogenesis	cytoplasm	catalytic activity;nucleotide binding;protein binding	Pf00350, Pf01031, Pf02212	4753485	TVAG_123140	TVAG_123140		0	High	1
FALSE	High	IsMasterProtein	A2D7V7	Uncharacterized protein OS=Trichomonas vaginalis OX=5722 GN=TVAG_070530 PE=3 SV=1	0	3.238	9	2	8	1	200	22.4	10.08	18.35	2	metabolic process	ribosome	RNA binding;structural molecule activity	Pf00572	5468951	TVAG_070530	TVAG_070530		0	High	1
FALSE	High	IsMasterProtein	B6CAS9	Cytotoxic cysteine proteinase OS=Trichomonas vaginalis OX=5722 GN=cp39 PE=3 SV=1	0	3.231	8	2	2	1	305	33.6	6.76	5.4	2	metabolic process		catalytic activity	Pf00112, Pf08246					0	High	1
FALSE	High	IsMasterProtein	A2F520	T-complex protein 1 subunit gamma OS=Trichomonas vaginalis OX=5722 GN=TVAG_029280 PE=3 SV=1	0	3.221	2	1	1	1	557	60.6	5.62	3	1	metabolic process	cytoplasm	nucleotide binding;protein binding	Pf00118	4757843	TVAG_029280	TVAG_029280		0	High	1
FALSE	High	IsMasterProtein	Q7Z007	Rac1, putative OS=Trichomonas vaginalis OX=5722 GN=Rac1 PE=2 SV=1	0	3.195	7	1	1	1	200	22.5	5.07	3.51	1	regulation of biological process;response to stimulus	membrane	catalytic activity;nucleotide binding	Pf00025, Pf00071, Pf04670, Pf08477	4754685	TVAG_272360	TVAG_272360	Phagosome; AGE-RAGE signaling pathway in diabetic complications	2	High	1
FALSE	High	IsMasterProtein	A2FB52	Rho GDP exchange inhibitor, putative OS=Trichomonas vaginalis OX=5722 GN=TVAG_490150 PE=4 SV=1	0	3.11	9	1	3	1	164	19	5.49	6.93	1	regulation of biological process	cytoplasm	enzyme regulator activity	Pf02115	4755676	TVAG_490150	TVAG_490150		0	High	1
FALSE	High	IsMasterProtein	A2DGT9	Uncharacterized protein OS=Trichomonas vaginalis OX=5722 GN=TVAG_110890 PE=3 SV=1	0	3.11	9	2	5	1	200	22.4	10.05	12.08	2	metabolic process	ribosome	RNA binding;structural molecule activity	Pf00572	5466014	TVAG_110890	TVAG_110890		0	High	1
FALSE	High	IsMasterProtein	A2EIF8	Transketolase family protein OS=Trichomonas vaginalis OX=5722 GN=TVAG_212020 PE=4 SV=1	0	3.053	2	1	2	1	667	73.4	6.11	5.73	1	metabolic process	membrane	catalytic activity	Pf00456, Pf02775, Pf02779, Pf02780, Pf09364	4765455	TVAG_212020	TVAG_212020	Biosynthesis of antibiotics; Metabolic pathways; Pentose phosphate pathway; Carbon metabolism; Biosynthesis of secondary metabolites; Biosynthesis of amino acids	6	High	1
FALSE	High	IsMasterProtein	A2FMX1	Uncharacterized protein OS=Trichomonas vaginalis OX=5722 GN=TVAG_455090 PE=4 SV=1	0	3.052	5	1	2	1	218	22.6	9.61	6.07	1		membrane			4751464	TVAG_455090	TVAG_455090		0	High	1
FALSE	High	IsMasterProtein	A2F3H9	Proteasome subunit beta OS=Trichomonas vaginalis OX=5722 GN=TVAG_286960 PE=3 SV=1	0	2.986	4	1	2	1	206	23	5.17	6.3	1	metabolic process	cytoplasm;nucleus;proteasome	catalytic activity	Pf00227	4758381	TVAG_286960	TVAG_286960	Proteasome	1	High	1
FALSE	High	IsMasterProtein	A2E0R0	Uncharacterized protein OS=Trichomonas vaginalis OX=5722 GN=TVAG_468210 PE=3 SV=1	0	2.967	7	1	3	1	249	26.3	6.29	11.47	1	metabolic process	cytoplasm	catalytic activity	Pf01791	4771790	TVAG_468210	TVAG_468210		0	High	1
FALSE	High	IsMasterProtein	A2FF46	Isoleucyl-tRNA synthetase family protein OS=Trichomonas vaginalis OX=5722 GN=TVAG_024690 PE=3 SV=1	0	2.812	1	1	2	1	1069	122.7	6.52	5.78	1	metabolic process;regulation of biological process	cytoplasm	catalytic activity;nucleotide binding;RNA binding	Pf00133, Pf08264, Pf09334	4754227	TVAG_024690	TVAG_024690	Aminoacyl-tRNA biosynthesis	1	High	1
FALSE	High	IsMasterProtein	A2DQL6	Uncharacterized protein OS=Trichomonas vaginalis OX=5722 GN=TVAG_266630 PE=3 SV=1	0	2.808	2	1	1	1	710	81.1	5.71	3.25	1	metabolic process	cytoplasm;mitochondrion	catalytic activity;nucleotide binding	Pf00133, Pf01406, Pf09334	4775317	TVAG_266630	TVAG_266630	Selenocompound metabolism; Aminoacyl-tRNA biosynthesis	2	High	1
FALSE	High	IsMasterProtein	A2DK87	Phosphoribulokinase / Uridine kinase family protein OS=Trichomonas vaginalis OX=5722 GN=TVAG_214830 PE=4 SV=1	0	2.786	2	1	2	1	520	59.5	5.94	6.62	1	metabolic process	cytosol	catalytic activity;nucleotide binding	Pf00485	5464783	TVAG_214830	TVAG_214830		0	High	1
FALSE	High	IsMasterProtein	A2FJF3	Uncharacterized protein OS=Trichomonas vaginalis OX=5722 GN=TVAG_205640 PE=4 SV=1	0	2.72	5	1	2	1	223	24.9	5.69	5.09	1				Pf01852	4752710	TVAG_205640	TVAG_205640		0	High	1
FALSE	High	IsMasterProtein	A2DBT5	Glucose-6-phosphate 1-dehydrogenase OS=Trichomonas vaginalis OX=5722 GN=TVAG_094630 PE=3 SV=1	0	2.698	2	1	2	1	712	81.2	8.05	7.25	1	metabolic process		catalytic activity;nucleotide binding	Pf00479, Pf01182, Pf02781	5467842	TVAG_094630	TVAG_094630		0	High	1
FALSE	High	IsMasterProtein	A2FX13	Small GTP-binding protein, putative OS=Trichomonas vaginalis OX=5722 GN=TVAG_408160 PE=4 SV=1	0	2.587	5	1	1	1	191	21.4	4.96	2.54	1	regulation of biological process;response to stimulus	membrane	catalytic activity;nucleotide binding	Pf00009, Pf00025, Pf00071, Pf08477	4748248	TVAG_408160	TVAG_408160		0	High	1
FALSE	High	IsMasterProtein	A2FSV1	C2 domain containing protein OS=Trichomonas vaginalis OX=5722 GN=TVAG_398430 PE=4 SV=1	0	2.492	5	1	1	1	287	33.1	8.48	3.19	1			protein binding	Pf00168	4749707	TVAG_398430	TVAG_398430		0	High	1
FALSE	High	IsMasterProtein	A2ECK8	Ribosomal protein L31e, putative OS=Trichomonas vaginalis OX=5722 GN=TVAG_056490 PE=4 SV=1	0	2.486	8	1	2	1	110	12.5	9.8	5.88	1	metabolic process	ribosome	structural molecule activity	Pf01198	4767528	TVAG_056490	TVAG_056490	Ribosome	1	High	1
FALSE	High	IsMasterProtein	A2ED65	DJ-1 family protein OS=Trichomonas vaginalis OX=5722 GN=TVAG_420420 PE=4 SV=1	0	2.48	10	1	1	1	187	19.2	7.37	3.76	1				Pf01965, Pf13278	4767339	TVAG_420420	TVAG_420420		0	High	1
FALSE	High	IsMasterProtein	A2FWD3	Small GTP-binding protein, putative OS=Trichomonas vaginalis OX=5722 GN=TVAG_357210 PE=4 SV=1	0	2.438	6	1	1	1	181	20.2	5.94	2.03	1	regulation of biological process;response to stimulus	membrane	catalytic activity;nucleotide binding	Pf00025, Pf00071, Pf08477	4748487	TVAG_357210	TVAG_357210		0	High	1
FALSE	High	IsMasterProtein	A2DLQ5	Clathrin light chain OS=Trichomonas vaginalis OX=5722 GN=TVAG_062930 PE=3 SV=1	0	2.418	6	1	1	1	178	20.2	4.49	3.38	1	transport	membrane	protein binding;structural molecule activity	Pf01086	5464202	TVAG_062930	TVAG_062930		0	High	1
FALSE	High	IsMasterProtein	A2DIB4	Uncharacterized protein OS=Trichomonas vaginalis OX=5722 GN=TVAG_130180 PE=4 SV=1	0	2.384	2	1	1	1	743	84.9	5.41	2.65	1				Pf02204	5465440	TVAG_130180	TVAG_130180		0	High	1
FALSE	High	IsMasterProtein	A2DJE6	Phenylalanyl-tRNA synthetase, alpha subunit family protein OS=Trichomonas vaginalis OX=5722 GN=TVAG_136640 PE=4 SV=1	0	2.336	3	1	1	1	511	57.8	5.77	2.86	1	metabolic process	cytoplasm	catalytic activity;nucleotide binding;RNA binding	Pf00587, Pf01409	5465061	TVAG_136640	TVAG_136640	Aminoacyl-tRNA biosynthesis	1	High	1
FALSE	High	IsMasterProtein	A2FZX1	Thioredoxin OS=Trichomonas vaginalis OX=5722 GN=TVAG_086470 PE=3 SV=1	0	2.315	10	1	1	1	119	13.4	5.97	3.04	1	cellular homeostasis;metabolic process;regulation of biological process;response to stimulus	cytoplasm	antioxidant activity;catalytic activity	Pf00085, Pf00578	4747216	TVAG_086470	TVAG_086470		0	High	1
FALSE	High	IsMasterProtein	A2FIG9	Ubiquitin family protein OS=Trichomonas vaginalis OX=5722 GN=TVAG_270770 PE=4 SV=1	0	2.275	7	1	2	1	329	36.5	4.65	6.78	1	metabolic process;response to stimulus	nucleus	DNA binding;protein binding	Pf00240, Pf09280, Pf11976	4753031	TVAG_270770	TVAG_270770		0	High	1
FALSE	High	IsMasterProtein	A2FUH8	Eukaryotic translation initiation factor, putative OS=Trichomonas vaginalis OX=5722 GN=TVAG_380910 PE=3 SV=1	0	2.256	2	1	3	1	410	46	6.32	8.09	1	metabolic process;regulation of biological process	cytoplasm	catalytic activity;nucleotide binding;RNA binding	Pf00270, Pf00271	4749136	TVAG_380910	TVAG_380910	RNA transport	1	High	1
FALSE	High	IsMasterProtein	A2GGN6	Multidrug resistance protein, putative OS=Trichomonas vaginalis OX=5722 GN=TVAG_572140 PE=4 SV=1	0	2.241	6	1	2	1	189	21.1	5.02	5.27	1	regulation of biological process;response to stimulus	membrane	catalytic activity;nucleotide binding	Pf00071, Pf08477	4741312	TVAG_572140	TVAG_572140		0	High	1
FALSE	High	IsMasterProtein	A2ET21	Dynamin central region family protein OS=Trichomonas vaginalis OX=5722 GN=TVAG_298300 PE=3 SV=1	0	2.216	3	1	1	1	594	67.3	6.21	3.02	1	cell organization and biogenesis	cytoplasm	catalytic activity;nucleotide binding;protein binding	Pf00350, Pf01031, Pf02212	4762061	TVAG_298300	TVAG_298300	Endocytosis	1	High	1
FALSE	High	IsMasterProtein	A2EVF8	Glycyl-tRNA synthetase family protein OS=Trichomonas vaginalis OX=5722 GN=TVAG_398690 PE=4 SV=1	0	2.15	3	1	1	1	507	57.4	6.02	3.22	1	metabolic process	cytoplasm;mitochondrion	catalytic activity;nucleotide binding	Pf00587	4761189	TVAG_398690	TVAG_398690	Aminoacyl-tRNA biosynthesis	1	High	1
FALSE	High	IsMasterProtein	A2DLL4	Peptidyl-prolyl cis-trans isomerase OS=Trichomonas vaginalis OX=5722 GN=TVAG_062520 PE=3 SV=1	0	2.11	5	1	1	1	186	19.9	8.78	2.66	1	metabolic process		catalytic activity	Pf00160	5464163	TVAG_062520	TVAG_062520		0	High	1
FALSE	High	IsMasterProtein	A2F3X4	Family T1, proteasome beta subunit, threonine peptidase OS=Trichomonas vaginalis OX=5722 GN=TVAG_290960 PE=4 SV=1	0	2.103	6	1	1	1	214	23.4	5.76	2.73	1	metabolic process	proteasome	catalytic activity	Pf00227	4758210	TVAG_290960	TVAG_290960	Proteasome	1	High	1
FALSE	High	IsMasterProtein	A2DFD2	Dynamin central region family protein OS=Trichomonas vaginalis OX=5722 GN=TVAG_436840 PE=3 SV=1	0	2.096	3	1	1	1	597	66.1	6.28	2.91	1	cell organization and biogenesis	cytoplasm	catalytic activity;nucleotide binding;protein binding	Pf00350, Pf01031, Pf02212	5466405	TVAG_436840	TVAG_436840		0	High	1
FALSE	High	IsMasterProtein	A2F4T2	tRNA binding domain containing protein OS=Trichomonas vaginalis OX=5722 GN=TVAG_328570 PE=4 SV=1	0	2.063	2	1	3	1	383	42	7.24	7.69	1	metabolic process		RNA binding	Pf00043, Pf01588	4757912	TVAG_328570	TVAG_328570		0	High	1
FALSE	High	IsMasterProtein	A2ELA9	TPR Domain containing protein OS=Trichomonas vaginalis OX=5722 GN=TVAG_069560 PE=4 SV=1	0	2.017	2	1	1	1	562	62.7	5.87	3.2	1			protein binding	Pf00515, Pf07719, Pf13181, Pf13414, Pf13424, Pf13431, Pf13432, Pf14559	4764464	TVAG_069560	TVAG_069560		0	High	1
FALSE	High	IsMasterProtein	A2DYG1	UTP--glucose-1-phosphate uridylyltransferase OS=Trichomonas vaginalis OX=5722 GN=TVAG_388260 PE=3 SV=1	0	1.985	5	1	1	1	465	51.9	6.64	3.87	1	metabolic process	cytoplasm	catalytic activity	Pf01704	4772486	TVAG_388260	TVAG_388260	Galactose metabolism; Biosynthesis of antibiotics; Amino sugar and nucleotide sugar metabolism; Starch and sucrose metabolism; Metabolic pathways; Pentose and glucuronate interconversions	6	High	1
FALSE	High	IsMasterProtein	A2FI36	Plectin, putative OS=Trichomonas vaginalis OX=5722 GN=TVAG_368240 PE=4 SV=1	0	1.958	69	1	1	1	811	86.5	4.84	2.45	1					4753180	TVAG_368240	TVAG_368240		0	High	1
FALSE	High	IsMasterProtein	A2EL63	Uncharacterized protein OS=Trichomonas vaginalis OX=5722 GN=TVAG_056100 PE=4 SV=1	0	1.918	6	1	1	1	147	17.2	5.6	2.62	1	regulation of biological process		enzyme regulator activity;protein binding	Pf09229	4764495	TVAG_056100	TVAG_056100		0	High	1
FALSE	High	IsMasterProtein	A2D9L2	40S ribosomal protein S13, putative OS=Trichomonas vaginalis OX=5722 GN=TVAG_066760 PE=1 SV=1	0	1.904	5	1	4	1	151	17	10.4	7.96	1	metabolic process	ribosome	RNA binding;structural molecule activity	Pf00312, Pf08069	4764246; 4769801; 4774682; 5468427	TVAG_151780; TVAG_459150; TVAG_066760; TVAG_076150	TVAG_151780; TVAG_459150; TVAG_066760; TVAG_076150	Ribosome	1	High	1
FALSE	High	IsMasterProtein	A2ETI8	Thiol peroxidase, putative OS=Trichomonas vaginalis OX=5722 GN=TVAG_055200 PE=3 SV=1	0	1.854	9	1	2	1	169	18.1	8.78	6.17	1	cellular homeostasis;metabolic process;regulation of biological process		antioxidant activity;catalytic activity	Pf00578, Pf08534	4761883	TVAG_055200	TVAG_055200		0	High	1
FALSE	High	IsMasterProtein	A2FWS7	Uncharacterized protein OS=Trichomonas vaginalis OX=5722 GN=TVAG_041150 PE=4 SV=1	0	1.846	5	1	1	1	213	24	6.38	2.82	1				Pf01852	4748327	TVAG_041150	TVAG_041150		0	High	1
FALSE	High	IsMasterProtein	O96303	Translation initiation factor 2 gamma subunit (Fragment) OS=Trichomonas vaginalis OX=5722 GN=eIF-2 gamma PE=4 SV=1	0	1.837	5	1	1	1	211	23.2	7.43	2.37	1	metabolic process		catalytic activity;nucleotide binding;RNA binding	Pf00009					0	High	1
FALSE	High	IsMasterProtein	A2FGT0	PX domain containing protein OS=Trichomonas vaginalis OX=5722 GN=TVAG_008850 PE=4 SV=1	0	1.816	7	1	1	1	135	15.5	5.2	2.03	1	transport	endosome		Pf00787	4753639	TVAG_008850	TVAG_008850		0	High	1
FALSE	High	IsMasterProtein	A2FS14	RanBP1 domain containing protein OS=Trichomonas vaginalis OX=5722 GN=TVAG_337260 PE=4 SV=1	0	1.8	4	1	2	1	218	24.3	6.18	4.61	1	cell organization and biogenesis;metabolic process;regulation of biological process;transport	cytoplasm;nucleus	enzyme regulator activity;protein binding	Pf00638	4750017	TVAG_337260	TVAG_337260		0	High	1
FALSE	High	IsMasterProtein	A2EFC7	Major Facilitator Superfamily protein OS=Trichomonas vaginalis OX=5722 GN=TVAG_239840 PE=4 SV=1	0	1.796	2	1	1	1	488	53.7	6.16	2.55	1	transport	membrane		Pf07690, Pf13347	4766528	TVAG_239840	TVAG_239840		0	High	1
FALSE	High	IsMasterProtein	A2DXB2	Uncharacterized protein OS=Trichomonas vaginalis OX=5722 GN=TVAG_397250 PE=4 SV=1	0	1.795	5	1	1	1	372	41.8	7.75	2.03	1	metabolic process		catalytic activity;nucleotide binding	Pf02685	4772993	TVAG_397250	TVAG_397250	Glycolysis / Gluconeogenesis; Biosynthesis of antibiotics; Starch and sucrose metabolism; Metabolic pathways; Galactose metabolism; Carbon metabolism; Amino sugar and nucleotide sugar metabolism; Biosynthesis of secondary metabolites	8	High	1
FALSE	High	IsMasterProtein	A2ECR2	1,4-alpha-glucan branching enzyme IIB, chloroplast, putative OS=Trichomonas vaginalis OX=5722 GN=TVAG_276310 PE=4 SV=1	0	1.784	1	1	1	1	671	78.1	6.14	2.72	1	metabolic process		catalytic activity	Pf00128, Pf01055, Pf02806, Pf02922	4767481	TVAG_276310	TVAG_276310	Starch and sucrose metabolism; Metabolic pathways; Biosynthesis of secondary metabolites	3	High	1
FALSE	High	IsMasterProtein	A2DHX3	RasGEF domain containing protein OS=Trichomonas vaginalis OX=5722 GN=TVAG_402160 PE=4 SV=1	0	1.783	1	1	2	1	914	106.1	7.17	5.05	1	regulation of biological process;response to stimulus			Pf00617	5465492	TVAG_402160	TVAG_402160		0	High	1
FALSE	High	IsMasterProtein	A2FR45	Mu adaptin, putative OS=Trichomonas vaginalis OX=5722 GN=TVAG_421580 PE=3 SV=1	0.001	1.706	3	1	3	1	426	48.9	6.37	7.95	1	transport			Pf00928	4750347	TVAG_421580	TVAG_421580		0	High	1
FALSE	High	IsMasterProtein	A2FHH0	Uncharacterized protein OS=Trichomonas vaginalis OX=5722 GN=TVAG_045340 PE=4 SV=1	0.001	1.704	4	1	2	1	184	20.5	10.15	4.87	1			RNA binding	Pf00076, Pf14259	4753403	TVAG_045340	TVAG_045340		0	High	1
FALSE	High	IsMasterProtein	A2FZ56	AT5g28840/F7P1_20, putative OS=Trichomonas vaginalis OX=5722 GN=TVAG_381690 PE=4 SV=1	0.001	1.699	2	1	3	1	357	40.7	6.46	7.66	1	metabolic process		catalytic activity	Pf01073, Pf01370	4747485	TVAG_381690	TVAG_381690	Metabolic pathways; Ascorbate and aldarate metabolism; Biosynthesis of secondary metabolites; Amino sugar and nucleotide sugar metabolism	4	High	1
FALSE	High	IsMasterProtein	A2E2L7	F-actin-capping protein subunit alpha OS=Trichomonas vaginalis OX=5722 GN=TVAG_212270 PE=3 SV=1	0.001	1.684	4	1	2	1	276	30.9	5.47	5.73	1	cell organization and biogenesis;regulation of biological process			Pf01267	4771017	TVAG_212270	TVAG_212270	Endocytosis	1	High	1
FALSE	High	IsMasterProtein	A2EJW1	SH3 domain containing protein OS=Trichomonas vaginalis OX=5722 GN=TVAG_311540 PE=3 SV=1	0.001	1.678	1	1	1	1	1555	178.1	6.8	2.36	1	regulation of biological process;response to stimulus		protein binding	Pf00018, Pf06920	4764918	TVAG_311540	TVAG_311540		0	High	1
FALSE	High	IsMasterProtein	A2FSI6	Collagen adhesin domain protein, putative OS=Trichomonas vaginalis OX=5722 GN=TVAG_419410 PE=4 SV=1	0.002	1.665	2	1	1	1	447	51	5.2	2.71	1					4749845	TVAG_419410	TVAG_419410		0	High	1
FALSE	Medium	IsMasterProtein	A2ESQ9	Uncharacterized protein OS=Trichomonas vaginalis OX=5722 GN=TVAG_250600 PE=4 SV=1	0.011	1.603	7	1	1	1	198	22.8	8.76	3.26	1	metabolic process	cytoplasm	catalytic activity	Pf06560, Pf07883	4762147	TVAG_250600	TVAG_250600		0	High	1
FALSE	Medium	IsMasterProtein	Q6EHZ7	Legumain-like cysteine proteinase 1 OS=Trichomonas vaginalis OX=5722 GN=legu-1 PE=2 SV=1	0.012	1.494	3	1	2	1	388	42.9	6.6	5.11	1	metabolic process		catalytic activity	Pf01650					0	High	1
FALSE	Medium	IsMasterProtein	A2FPX7	ADP-ribosylation factor 4, putative OS=Trichomonas vaginalis OX=5722 GN=TVAG_255170 PE=3 SV=1	0.016	1.461	4	1	1	1	181	21	5.83	1.89	1	regulation of biological process;response to stimulus		catalytic activity;nucleotide binding;protein binding;signal transducer activity	Pf00025, Pf00071, Pf00503, Pf03308, Pf04670, Pf08477, Pf09439	4750754	TVAG_255170	TVAG_255170		0	High	1
FALSE	Medium	IsMasterProtein	A2FCW8	V-type proton ATPase subunit C OS=Trichomonas vaginalis OX=5722 GN=TVAG_037610 PE=3 SV=1	0.015	1.457	3	1	1	1	416	47.2	5.22	1.97	1	transport		catalytic activity;transporter activity	Pf03223	4755035	TVAG_037610	TVAG_037610	Oxidative phosphorylation; Phagosome; Metabolic pathways	3	High	1
FALSE	Medium	IsMasterProtein	A2E0T5	Uncharacterized protein OS=Trichomonas vaginalis OX=5722 GN=TVAG_371640 PE=4 SV=1	0.015	1.455	5	1	1	1	581	65.6	6.34	3.49	1	regulation of biological process;response to stimulus				4771670	TVAG_371640	TVAG_371640		0	High	1
FALSE	Medium	IsMasterProtein	A2E830	Uncharacterized protein OS=Trichomonas vaginalis OX=5722 GN=TVAG_498420 PE=4 SV=1	0.015	1.423	9	1	1	1	324	37.3	5.59	4.82	1			protein binding	Pf00023, Pf12796, Pf13637, Pf13857	4769099	TVAG_498420	TVAG_498420		0	High	1
FALSE	Medium	IsMasterProtein	A2E5A9	Uncharacterized protein OS=Trichomonas vaginalis OX=5722 GN=TVAG_003950 PE=4 SV=1	0.015	1.41	3	1	2	1	269	30.7	9.33	1.78	1					4770151	TVAG_003950	TVAG_003950		0	High	1
FALSE	Medium	IsMasterProtein	A2D9E5	Protein kinase, putative OS=Trichomonas vaginalis OX=5722 GN=TVAG_075480 PE=4 SV=1	0.015	1.405	2	1	2	1	650	71.9	8.32	3.93	1	metabolic process		catalytic activity;nucleotide binding;protein binding	Pf00023, Pf00069, Pf07714, Pf12796, Pf13606, Pf13637, Pf13857	5468375	TVAG_075480	TVAG_075480		0	High	1
FALSE	Medium	IsMasterProtein	A2E133	Surfactant B protein, putative OS=Trichomonas vaginalis OX=5722 GN=TVAG_388060 PE=4 SV=1	0.015	1.404	1	1	1	1	701	79	4.92	2.42	1	metabolic process	vacuole		Pf05184	4771644	TVAG_388060	TVAG_388060		0	High	1
FALSE	Medium	IsMasterProtein	A2DY38	Uncharacterized protein OS=Trichomonas vaginalis OX=5722 GN=TVAG_460640 PE=4 SV=1	0.015	1.384	2	1	1	1	297	34.4	9.88	2.55	1					4772639	TVAG_460640	TVAG_460640		0	High	1
FALSE	Medium	IsMasterProtein	A2FEX8	4-carboxymuconolactone decarboxylase family protein OS=Trichomonas vaginalis OX=5722 GN=TVAG_256720 PE=4 SV=1	0.015	1.382	5	1	1	1	233	26.4	6.14	2.36	1	metabolic process		antioxidant activity;catalytic activity	Pf02627	4754305	TVAG_256720	TVAG_256720		0	High	1
FALSE	Medium	IsMasterProtein	A2DCS2	Ribosomal protein L24, putative OS=Trichomonas vaginalis OX=5722 GN=TVAG_038050 PE=4 SV=1	0.015	1.372	6	1	2	1	138	15.7	10.46	4.79	1	metabolic process	ribosome	RNA binding;structural molecule activity	Pf00467	4748064; 4753109; 4772693; 5467222	TVAG_389320; TVAG_078160; TVAG_038050; TVAG_237220	TVAG_389320; TVAG_078160; TVAG_038050; TVAG_237220		0	High	1
FALSE	Medium	IsMasterProtein	A2EXW1	60S acidic ribosomal protein P1, putative OS=Trichomonas vaginalis OX=5722 GN=TVAG_020470 PE=3 SV=1	0.016	1.363	9	1	4	1	105	11.1	4.21	11.11	1	metabolic process;regulation of biological process	ribosome	enzyme regulator activity;structural molecule activity	Pf00428	4760334	TVAG_020470	TVAG_020470	Ribosome	1	High	1
FALSE	Medium	IsMasterProtein	A2D9H2	Uncharacterized protein OS=Trichomonas vaginalis OX=5722 GN=TVAG_075750 PE=4 SV=1	0.016	1.344	4	1	1	1	170	19.5	8.98	2.06	1		membrane			5468364	TVAG_075750	TVAG_075750		0	High	1
FALSE	Medium	IsMasterProtein	A2F245	Uncharacterized protein OS=Trichomonas vaginalis OX=5722 GN=TVAG_295780 PE=4 SV=1	0.016	1.324	2	1	1	1	286	32.7	5.41	0	1					4758868	TVAG_295780	TVAG_295780		0	High	1
FALSE	Medium	IsMasterProtein	A2FYE6	Ribosomal protein S24e, putative OS=Trichomonas vaginalis OX=5722 GN=TVAG_371240 PE=3 SV=1	0.016	1.318	10	1	2	1	140	16	10.61	5.46	1	metabolic process	ribosome	structural molecule activity	Pf01282	4747741; 4747742	TVAG_371240; TVAG_371250	TVAG_371240; TVAG_371250	Ribosome	1	High	1
FALSE	Medium	IsMasterProtein	A2FSK7	Uncharacterized protein OS=Trichomonas vaginalis OX=5722 GN=TVAG_226080 PE=4 SV=1	0.016	1.31	1	1	3	1	860	95.6	5.08	3.66	1		cytoplasm;nucleus		Pf14381	4749817	TVAG_226080	TVAG_226080		0	High	1
FALSE	Medium	IsMasterProtein	A2DTP1	Uncharacterized protein OS=Trichomonas vaginalis OX=5722 GN=TVAG_340820 PE=4 SV=1	0.017	1.296	4	1	1	1	760	88.4	7.31	5.75	1			structural molecule activity		4774196	TVAG_340820	TVAG_340820		0	High	1
FALSE	Medium	IsMasterProtein	A2ELX9	Major Facilitator Superfamily protein OS=Trichomonas vaginalis OX=5722 GN=TVAG_065750 PE=4 SV=1	0.02	1.27	2	1	1	1	486	53.7	5.8	2.4	1	transport	membrane		Pf07690, Pf13347	4764187	TVAG_065750	TVAG_065750		0	High	1
FALSE	Medium	IsMasterProtein	A2DVU6	3-hydroxy-3-methylglutaryl coenzyme A reductase OS=Trichomonas vaginalis OX=5722 GN=TVAG_210390 PE=3 SV=1	0.02	1.266	1	1	1	1	425	45.3	7.12	1.75	1	metabolic process	endoplasmic reticulum;membrane	catalytic activity	Pf00368	4773512	TVAG_210390	TVAG_210390		0	High	1
FALSE	Medium	IsMasterProtein	A2FXP4	Actin-related protein 2/3 complex subunit 4 OS=Trichomonas vaginalis OX=5722 GN=TVAG_234160 PE=3 SV=1	0.021	1.246	5	1	1	1	169	19.6	9.51	2.17	1	cell organization and biogenesis;regulation of biological process	cytoplasm;cytoskeleton	protein binding	Pf05856	4748006	TVAG_234160	TVAG_234160	Endocytosis	1	High	1
FALSE	Medium	IsMasterProtein	A2ECP1	Ankyrin repeat protein, putative OS=Trichomonas vaginalis OX=5722 GN=TVAG_276100 PE=4 SV=1	0.021	1.23	1	1	1	1	602	69.1	5.83	0	1			protein binding	Pf00023, Pf11929, Pf12796, Pf13606, Pf13637, Pf13857	4767460	TVAG_276100	TVAG_276100		0	High	1
FALSE	Medium	IsMasterProtein	A2EE77	Uncharacterized protein OS=Trichomonas vaginalis OX=5722 GN=TVAG_180480 PE=4 SV=1	0.021	1.209	3	1	2	1	556	64.1	6.89	5.24	1	transport			Pf09295	4766988	TVAG_180480	TVAG_180480		0	High	1

## Sheet: Trophozoite 2 proteins
Checked	Protein FDR Confidence: Combined	Master	Accession	Description	Exp. q-value: Combined	Sum PEP Score	Coverage [%]	# Peptides	# PSMs	# Unique Peptides	# AAs	MW [kDa]	calc. pI	Score Sequest HT: Sequest HT	# Peptides (by Search Engine): Sequest HT	Biological Process	Cellular Component	Molecular Function	Pfam IDs	Entrez Gene ID	Ensembl Gene ID	Gene Symbol	KEGG Pathways	# Protein Pathway Groups	Found in Sample: [S5] F5: Sample, br2, tropph	# Protein Groups	Modifications
FALSE	High	IsMasterProtein	Q27820	Glyceraldehyde-3-phosphate dehydrogenase (Fragment) OS=Trichomonas vaginalis OX=5722 PE=2 SV=1	0	111.579	57	21	188	3	350	38.1	7.62	762.15	21	metabolic process	cytosol	catalytic activity;nucleotide binding	Pf00044, Pf02800					0	High	1
FALSE	High	IsMasterProtein	A2GA05	Glyceraldehyde-3-phosphate dehydrogenase OS=Trichomonas vaginalis OX=5722 GN=TVAG_412780 PE=3 SV=1	0	111.294	55	21	184	2	361	39.2	7.62	745.01	21	metabolic process		catalytic activity;nucleotide binding	Pf00044, Pf02800	4743656	TVAG_412780	TVAG_412780		0	High	1
FALSE	High	IsMasterProtein	A2E269	Enolase 4, putative OS=Trichomonas vaginalis OX=5722 GN=TVAG_464170 PE=3 SV=1	0	97.607	42	16	129	3	493	53.3	6.73	592.13	16	metabolic process		catalytic activity;metal ion binding	Pf00113, Pf03952	4771259	TVAG_464170	TVAG_464170	RNA degradation; Carbon metabolism; Biosynthesis of amino acids; Biosynthesis of secondary metabolites; Glycolysis / Gluconeogenesis; Biosynthesis of antibiotics; Metabolic pathways	7	High	1
FALSE	High	IsMasterProtein	Q5EFD8	Enolase 3, putative OS=Trichomonas vaginalis OX=5722 GN=Eno PE=2 SV=1	0	94.2	42	16	117	1	472	51.3	6.19	512.6	16	metabolic process;response to stimulus	cell surface	catalytic activity;metal ion binding;protein binding	Pf00113, Pf03952	4761249	TVAG_043500	TVAG_043500	Carbon metabolism; Biosynthesis of amino acids; Biosynthesis of secondary metabolites; Glycolysis / Gluconeogenesis; Biosynthesis of antibiotics; Metabolic pathways; RNA degradation	7	High	1
FALSE	High	IsMasterProtein	A2EM29	Glyceraldehyde-3-phosphate dehydrogenase OS=Trichomonas vaginalis OX=5722 GN=TVAG_475220 PE=3 SV=1	0	89.727	51	18	136	1	361	39.2	8.03	572.71	18	metabolic process		catalytic activity;nucleotide binding	Pf00044, Pf02800	4764163	TVAG_475220	TVAG_475220		0	High	1
FALSE	High	IsMasterProtein	A2F1M8	Malate dehydrogenase:SUBUNIT=A, putative OS=Trichomonas vaginalis OX=5722 GN=TVAG_412220 PE=4 SV=1	0	73.911	34	16	107	1	566	62.9	7.96	401.37	16	metabolic process		catalytic activity;metal ion binding;nucleotide binding	Pf00390, Pf03949	4759018	TVAG_412220	TVAG_412220	Carbon metabolism; Pyruvate metabolism	2	High	1
FALSE	High	IsMasterProtein	Q27088	Pyruvate:ferredoxin oxidoreductase A OS=Trichomonas vaginalis OX=5722 GN=pfoA PE=4 SV=1	0	73.393	18	13	83	5	1157	127.9	8.03	398.85	13	metabolic process;response to stimulus		catalytic activity;metal ion binding	Pf00037, Pf01558, Pf01855, Pf02775, Pf10371, Pf12837, Pf12838, Pf13183, Pf13187, Pf13237, Pf13484, Pf13534	5466916	TVAG_198110	TVAG_198110		0	High	1
FALSE	High	IsMasterProtein	Q27090	Hydrogenosomal malic enzyme subunit B proprotein OS=Trichomonas vaginalis OX=5722 GN=maeB PE=4 SV=1	0	73.1	31	15	124	2	567	63.2	6.92	467.88	15	metabolic process		catalytic activity;metal ion binding;nucleotide binding	Pf00390, Pf03949	5466054	TVAG_238830	TVAG_238830		0	High	1
FALSE	High	IsMasterProtein	Q27093	AP65-1 adhesin OS=Trichomonas vaginalis OX=5722 GN=AP65-1 PE=2 SV=1	0	71.789	31	15	123	3	567	63.2	7.53	457.76	15	metabolic process		catalytic activity;metal ion binding;nucleotide binding	Pf00390, Pf03949					0	High	1
FALSE	High	IsMasterProtein	Q27234	AP65-2 adhesin OS=Trichomonas vaginalis OX=5722 GN=AP65-2 PE=2 SV=1	0	69.29	34	16	101	2	567	63	8.13	379.22	16	metabolic process		catalytic activity;metal ion binding;nucleotide binding	Pf00390, Pf03949					0	High	1
FALSE	High	IsMasterProtein	Q27102	AP65-3 adhesin OS=Trichomonas vaginalis OX=5722 PE=2 SV=1	0	69.099	32	15	106	1	567	63.1	7.96	386.81	15	metabolic process		catalytic activity;metal ion binding;nucleotide binding	Pf00390, Pf03949					0	High	1
FALSE	High	IsMasterProtein	Q9NDF8	Enolase 3 (Fragment) OS=Trichomonas vaginalis OX=5722 PE=4 SV=1	0	68.704	47	12	82	2	331	35.9	5.87	369.93	12	metabolic process		catalytic activity;metal ion binding	Pf00113, Pf03952					0	High	1
FALSE	High	IsMasterProtein	A2FLL6	Phosphoenol pyruvate carboxykinase, putative OS=Trichomonas vaginalis OX=5722 GN=TVAG_479540 PE=3 SV=1	0	66.491	29	10	97	6	600	67.1	6.99	446.54	10	metabolic process		catalytic activity;nucleotide binding	Pf00821	4751917	TVAG_479540	TVAG_479540	Pyruvate metabolism; Biosynthesis of secondary metabolites; Biosynthesis of antibiotics; Glycolysis / Gluconeogenesis; Citrate cycle (TCA cycle); Metabolic pathways	6	High	1
FALSE	High	IsMasterProtein	A2E4A4	Phosphoenol pyruvate carboxykinase, putative OS=Trichomonas vaginalis OX=5722 GN=TVAG_139300 PE=3 SV=1	0	61.913	30	10	87	2	599	67	6.49	370.97	10	metabolic process		catalytic activity;nucleotide binding	Pf00821	4770516	TVAG_139300	TVAG_139300	Pyruvate metabolism; Biosynthesis of secondary metabolites; Biosynthesis of antibiotics; Glycolysis / Gluconeogenesis; Citrate cycle (TCA cycle); Metabolic pathways	6	High	1
FALSE	High	IsMasterProtein	A2EBB4	Enolase 2, putative OS=Trichomonas vaginalis OX=5722 GN=TVAG_329460 PE=3 SV=1	0	53.978	32	13	77	1	472	51.2	6.02	269.36	13	metabolic process		catalytic activity;metal ion binding	Pf00113, Pf03952	4767990	TVAG_329460	TVAG_329460	Glycolysis / Gluconeogenesis; Biosynthesis of antibiotics; Metabolic pathways; RNA degradation; Carbon metabolism; Biosynthesis of amino acids; Biosynthesis of secondary metabolites	7	High	1
FALSE	High	IsMasterProtein	Q9BKK1	Actin type 6 OS=Trichomonas vaginalis OX=5722 GN=ACT PE=3 SV=1	0	52.524	35	9	64	9	376	41.8	5.26	290.22	9				Pf00022					0	High	1
FALSE	High	IsMasterProtein	A2ED62	Phosphoenol pyruvate carboxykinase, putative OS=Trichomonas vaginalis OX=5722 GN=TVAG_420390 PE=3 SV=1	0	52.512	27	9	71	1	600	67.1	6.71	293.55	9	metabolic process		catalytic activity;nucleotide binding	Pf00821, Pf08504	4767336	TVAG_420390	TVAG_420390		0	High	1
FALSE	High	IsMasterProtein	O15567	Succinate-CoA ligase subunit beta (Fragment) OS=Trichomonas vaginalis OX=5722 GN=ap51-3 PE=2 SV=1	0	50.449	34	10	41	2	405	43.4	8.03	197.73	10	metabolic process		catalytic activity;nucleotide binding	Pf00549, Pf08442, Pf13549					0	High	1
FALSE	High	IsMasterProtein	Q27089	Pyruvate:ferredoxin oxidoreductase proprotein OS=Trichomonas vaginalis OX=5722 GN=pfoB PE=4 SV=1	0	48.378	14	11	56	1	1157	127.9	8.03	238.17	11	metabolic process		catalytic activity;metal ion binding	Pf00037, Pf01558, Pf01855, Pf02775, Pf10371, Pf12797, Pf12837, Pf12838, Pf13183, Pf13187, Pf13237, Pf13484, Pf13534, Pf14697					0	High	1
FALSE	High	IsMasterProtein	A2DKH3	Alpha-actinin, putative OS=Trichomonas vaginalis OX=5722 GN=TVAG_190450 PE=4 SV=1	0	45.397	14	8	33	8	931	106.2	5.02	136.94	8			metal ion binding;protein binding	Pf00307, Pf11971	5464671	TVAG_190450	TVAG_190450		0	High	1
FALSE	High	IsMasterProtein	A2F855	Pyruvate:ferredoxin oxidoreductase BII OS=Trichomonas vaginalis OX=5722 GN=TVAG_242960 PE=4 SV=1	0	43.112	15	11	48	2	1157	128	7.93	195.06	11	metabolic process;response to stimulus		catalytic activity;metal ion binding	Pf00037, Pf01558, Pf01855, Pf02775, Pf10371, Pf12797, Pf12837, Pf12838, Pf13183, Pf13187, Pf13237, Pf13484, Pf13534, Pf14697	4756734	TVAG_242960	TVAG_242960		0	High	1
FALSE	High	IsMasterProtein	A2F6S0	Fructose-1,6-bisphosphate aldolase OS=Trichomonas vaginalis OX=5722 GN=TVAG_043060 PE=4 SV=1	0	42.262	38	8	60	2	328	36.2	6.2	209.01	8	metabolic process		catalytic activity;metal ion binding	Pf01116	4757204; 4757205	TVAG_043060; TVAG_043070	TVAG_043060; TVAG_043070	Pentose phosphate pathway; Biosynthesis of secondary metabolites; Metabolic pathways; Biosynthesis of amino acids; Biosynthesis of antibiotics; Carbon metabolism; Fructose and mannose metabolism; Glycolysis / Gluconeogenesis	8	High	1
FALSE	High	IsMasterProtein	A2ECS2	Uncharacterized protein OS=Trichomonas vaginalis OX=5722 GN=TVAG_276410 PE=4 SV=1	0	41.901	17	11	57	11	841	93.3	6.55	196.35	11			catalytic activity;nucleotide binding	Pf00009, Pf00679, Pf03144, Pf03764, Pf14492	4767491	TVAG_276410	TVAG_276410		0	High	1
FALSE	High	IsMasterProtein	O97108	Elongation factor 1-alpha (Fragment) OS=Trichomonas vaginalis OX=5722 GN=tef1 PE=2 SV=1	0	40.512	22	7	57	7	422	46.6	8.63	226.2	7	metabolic process;regulation of biological process;response to stimulus	cytoplasm	catalytic activity;nucleotide binding;RNA binding	Pf00009, Pf01926, Pf03143, Pf03144, Pf08477, Pf09439					0	High	1
FALSE	High	IsMasterProtein	A2FAF3	Fructose-1,6-bisphosphate aldolase, putative OS=Trichomonas vaginalis OX=5722 GN=TVAG_300000 PE=4 SV=1	0	40.444	37	8	62	2	328	36.2	6.47	211.41	8	metabolic process		catalytic activity;metal ion binding	Pf01116	4755919	TVAG_300000	TVAG_300000	Glycolysis / Gluconeogenesis; Biosynthesis of secondary metabolites; Metabolic pathways; Biosynthesis of antibiotics; Fructose and mannose metabolism; Pentose phosphate pathway; Biosynthesis of amino acids; Carbon metabolism	8	High	1
FALSE	High	IsMasterProtein	O61068	Pyrophosphate--fructose 6-phosphate 1-phosphotransferase 1 OS=Trichomonas vaginalis OX=5722 GN=Pfk1 PE=1 SV=1	0	40.237	29	9	45	9	426	46.5	7.46	193.82	9	metabolic process	cytoplasm	catalytic activity;metal ion binding	Pf00365, Pf04252	4770885		TVAG_430830		0	High	1
FALSE	High	IsMasterProtein	A2FBC9	4-alpha-glucanotransferase family protein OS=Trichomonas vaginalis OX=5722 GN=TVAG_157940 PE=4 SV=1	0	38.918	15	9	46	3	932	109	6.13	193.87	9	metabolic process		catalytic activity	Pf00686, Pf02446	4755597	TVAG_157940	TVAG_157940	Starch and sucrose metabolism; Metabolic pathways	2	High	1
FALSE	High	IsMasterProtein	A2E4S6	40s ribosomal protein S5-B, putative OS=Trichomonas vaginalis OX=5722 GN=TVAG_246200 PE=1 SV=1	0	38.026	44	4	18	1	193	21.6	9.14	103.51	4	cell organization and biogenesis;metabolic process	ribosome	RNA binding;structural molecule activity	Pf00177	4770350	TVAG_246200	TVAG_246200	Ribosome	1	High	1
FALSE	High	IsMasterProtein	Q27819	Cytosolic malate dehydrogenase OS=Trichomonas vaginalis OX=5722 PE=1 SV=1	0	37.555	30	6	43	6	332	35.7	6.44	229.31	6	metabolic process		catalytic activity	Pf00056, Pf02866					0	High	1
FALSE	High	IsMasterProtein	A2DFZ5	40S ribosomal protein S5, putative OS=Trichomonas vaginalis OX=5722 GN=TVAG_163180 PE=3 SV=1	0	37.266	44	4	20	1	193	21.7	9.14	116.15	4	cell organization and biogenesis;metabolic process	ribosome	RNA binding;structural molecule activity	Pf00177	5466166; 5466168; 5466191; 5466192	TVAG_163180; TVAG_163210; TVAG_163440; TVAG_163450	TVAG_163180; TVAG_163210; TVAG_163440; TVAG_163450	Ribosome	1	High	1
FALSE	High	IsMasterProtein	A2F093	Phosphoglycerate kinase OS=Trichomonas vaginalis OX=5722 GN=TVAG_383940 PE=3 SV=1	0	37.248	25	8	75	8	419	45.3	7.28	232.98	8	metabolic process		catalytic activity;nucleotide binding	Pf00162	4759482	TVAG_383940	TVAG_383940	Carbon metabolism; Biosynthesis of secondary metabolites; Biosynthesis of amino acids; Biosynthesis of antibiotics; Glycolysis / Gluconeogenesis; Metabolic pathways	6	High	1
FALSE	High	IsMasterProtein	A2DGG1	Actinin, putative OS=Trichomonas vaginalis OX=5722 GN=TVAG_239310 PE=4 SV=1	0	32.998	12	8	28	8	1129	127.8	5	120.13	8			metal ion binding;protein binding	Pf00307, Pf11971, Pf13405, Pf13499	5466096	TVAG_239310	TVAG_239310		0	High	1
FALSE	High	IsMasterProtein	A2EEC2	Pyruvate, phosphate dikinase OS=Trichomonas vaginalis OX=5722 GN=TVAG_073860 PE=3 SV=1	0	32.411	10	6	42	6	917	101	6.11	200.84	6	metabolic process		catalytic activity;metal ion binding;nucleotide binding	Pf00391, Pf01326, Pf02896	4766931	TVAG_073860	TVAG_073860		0	High	1
FALSE	High	IsMasterProtein	A2F259	4-alpha-glucanotransferase family protein OS=Trichomonas vaginalis OX=5722 GN=TVAG_154680 PE=4 SV=1	0	31.486	15	9	35	3	930	108.7	6.02	119.95	9	metabolic process		catalytic activity	Pf00686, Pf02446	4758822	TVAG_154680	TVAG_154680	Starch and sucrose metabolism; Metabolic pathways	2	High	1
FALSE	High	IsMasterProtein	Q2PCA5	A-type flavoprotein (Fragment) OS=Trichomonas vaginalis OX=5722 GN=fprA PE=2 SV=1	0	28.226	12	7	20	7	852	92.7	6.21	81.7	7	metabolic process		catalytic activity;metal ion binding;nucleotide binding	Pf00070, Pf00753, Pf07992, Pf13434					0	High	1
FALSE	High	IsMasterProtein	O15566	Succinate-CoA ligase subunit beta (Fragment) OS=Trichomonas vaginalis OX=5722 GN=ap51-2 PE=2 SV=1	0	28.03	23	9	33	1	405	43.3	7.14	125.06	9	metabolic process		catalytic activity;nucleotide binding	Pf00549, Pf08442, Pf13549					0	High	1
FALSE	High	IsMasterProtein	O15569	Succinate--CoA ligase [ADP-forming] subunit alpha, mitochondrial OS=Trichomonas vaginalis OX=5722 GN=ap33-3 PE=2 SV=1	0	28.009	26	4	21	4	309	32.5	9.45	91.81	4	metabolic process	mitochondrion	catalytic activity;nucleotide binding	Pf00549, Pf01408, Pf02629					0	High	1
FALSE	High	IsMasterProtein	A2E4W5	Cytoplasmic heat shock protein 70 OS=Trichomonas vaginalis OX=5722 GN=TVAG_161100 PE=3 SV=1	0	27.516	15	7	29	7	659	71.2	5.4	111.69	7	cell organization and biogenesis		nucleotide binding	Pf00012, Pf06723	4770266	TVAG_161100	TVAG_161100		0	High	1
FALSE	High	IsMasterProtein	A2EAJ8	Malic enzyme OS=Trichomonas vaginalis OX=5722 GN=TVAG_491670 PE=3 SV=1	0	25.285	19	4	17	2	398	42.4	6.8	78.86	4	metabolic process		catalytic activity;metal ion binding;nucleotide binding	Pf00390, Pf03949	4768243	TVAG_491670	TVAG_491670		0	High	1
FALSE	High	IsMasterProtein	O15565	Methionine gamma-lyase OS=Trichomonas vaginalis OX=5722 GN=mgl2 PE=1 SV=1	0	24.325	23	6	20	6	398	43.1	6.52	83.92	6	metabolic process	cytoplasm	catalytic activity	Pf00155, Pf00266, Pf01053, Pf06838	4748825	TVAG_147790	TVAG_147790	Cysteine and methionine metabolism; Selenocompound metabolism	2	High	1
FALSE	High	IsMasterProtein	A2FT29	Triosephosphate isomerase OS=Trichomonas vaginalis OX=5722 GN=TVAG_096350 PE=1 SV=1	0	23.324	25	4	16	4	252	27.4	6.01	73.26	4	metabolic process	cytosol	catalytic activity	Pf00121	4749642	TVAG_096350	TVAG_096350	Fructose and mannose metabolism; Biosynthesis of amino acids; Carbon metabolism; Glycolysis / Gluconeogenesis; Biosynthesis of secondary metabolites; Metabolic pathways; Biosynthesis of antibiotics; Inositol phosphate metabolism	8	High	1
FALSE	High	IsMasterProtein	A2G583	Profilin OS=Trichomonas vaginalis OX=5722 GN=TVAG_492250 PE=3 SV=1	0	22.284	57	4	20	1	122	13.2	7.84	93.93	4	cell organization and biogenesis;regulation of biological process	cytoskeleton	protein binding	Pf00235	4745336	TVAG_492250	TVAG_492250		0	High	1
FALSE	High	IsMasterProtein	A2ELB9	Enolase family protein OS=Trichomonas vaginalis OX=5722 GN=TVAG_358110 PE=3 SV=1	0	22.278	13	3	18	1	483	52.5	5.91	88.48	3	metabolic process		catalytic activity;metal ion binding	Pf00113, Pf03952	4764398	TVAG_358110	TVAG_358110	Biosynthesis of antibiotics; Metabolic pathways; RNA degradation; Carbon metabolism; Biosynthesis of amino acids; Biosynthesis of secondary metabolites; Glycolysis / Gluconeogenesis	7	High	1
FALSE	High	IsMasterProtein	A2EM81	Tubulin beta chain OS=Trichomonas vaginalis OX=5722 GN=TVAG_034440 PE=3 SV=1	0	22.2	18	6	18	6	447	50	4.92	60.77	6	cell organization and biogenesis		catalytic activity;nucleotide binding;structural molecule activity	Pf00091, Pf03953, Pf10644	4764140	TVAG_034440	TVAG_034440	Phagosome	1	High	1
FALSE	High	IsMasterProtein	A2EMI2	60S ribosomal protein L7-2, putative OS=Trichomonas vaginalis OX=5722 GN=TVAG_054130 PE=4 SV=1	0	22.088	31	5	36	5	239	26.9	9.8	171.16	5	metabolic process	ribosome	RNA binding;structural molecule activity	Pf00327, Pf08079	4751531; 4764013	TVAG_054130; TVAG_067980	TVAG_054130; TVAG_067980	Ribosome	1	High	1
FALSE	High	IsMasterProtein	A2E8B1	Tubulin alpha chain OS=Trichomonas vaginalis OX=5722 GN=TVAG_196270 PE=3 SV=1	0	21.831	17	5	18	5	452	50.1	5.03	71.11	5	cell organization and biogenesis	cytoplasm;cytoskeleton	catalytic activity;nucleotide binding;structural molecule activity	Pf00091, Pf03953	4753691; 4757886; 4760251; 4765729; 4769080	TVAG_360870; TVAG_196270; TVAG_206890; TVAG_312330; TVAG_359090	TVAG_360870; TVAG_196270; TVAG_206890; TVAG_312330; TVAG_359090	Phagosome	1	High	1
FALSE	High	IsMasterProtein	A2ENN9	Profilin OS=Trichomonas vaginalis OX=5722 GN=TVAG_100620 PE=3 SV=1	0	21.494	57	4	20	1	122	13.1	7.83	92.99	4	cell organization and biogenesis;regulation of biological process	cytoskeleton	protein binding	Pf00235	4763609	TVAG_100620	TVAG_100620		0	High	1
FALSE	High	IsMasterProtein	A2DPX6	Ribosomal protein L5 OS=Trichomonas vaginalis OX=5722 GN=TVAG_064640 PE=3 SV=1	0	20.783	15	5	24	5	308	34.8	9.92	96.33	5	cell organization and biogenesis;metabolic process	ribosome	RNA binding;structural molecule activity	Pf00861, Pf14204	4759262; 4765804; 4775589	TVAG_490240; TVAG_064640; TVAG_454000	TVAG_490240; TVAG_064640; TVAG_454000	Ribosome	1	High	1
FALSE	High	IsMasterProtein	A2E7V8	Glucose-6-phosphate isomerase OS=Trichomonas vaginalis OX=5722 GN=TVAG_061930 PE=3 SV=1	0	20.38	12	4	23	4	542	61.1	6.35	108.98	4	metabolic process		catalytic activity	Pf00342	4769242	TVAG_061930	TVAG_061930	Amino sugar and nucleotide sugar metabolism; Carbon metabolism; Glycolysis / Gluconeogenesis; Biosynthesis of secondary metabolites; Starch and sucrose metabolism; Biosynthesis of antibiotics; Metabolic pathways; Pentose phosphate pathway	8	High	1
FALSE	High	IsMasterProtein	A2D919	40S ribosomal protein S16, putative OS=Trichomonas vaginalis OX=5722 GN=TVAG_020040 PE=1 SV=1	0	20.097	25	2	16	2	140	15.6	9.91	92.23	2	metabolic process	ribosome	RNA binding;structural molecule activity	Pf00380	4748498; 4750097; 4763124; 5468153; 5468160; 5468604	TVAG_094760; TVAG_156650; TVAG_020040; TVAG_036220; TVAG_036300; TVAG_182810	TVAG_094760; TVAG_156650; TVAG_020040; TVAG_036220; TVAG_036300; TVAG_182810	Ribosome	1	High	1
FALSE	High	IsMasterProtein	A2EBX0	Succinate--CoA ligase [ADP-forming] subunit beta, mitochondrial OS=Trichomonas vaginalis OX=5722 GN=TVAG_259190 PE=3 SV=1	0	19.339	14	4	19	1	407	43.8	7.01	92.49	4	metabolic process	mitochondrion	catalytic activity;metal ion binding;nucleotide binding	Pf00549, Pf08442, Pf13549	4767769	TVAG_259190	TVAG_259190	Carbon metabolism; Biosynthesis of secondary metabolites; Biosynthesis of antibiotics; Propanoate metabolism; Citrate cycle (TCA cycle); Metabolic pathways	6	High	1
FALSE	High	IsMasterProtein	A2FTT2	Uncharacterized protein OS=Trichomonas vaginalis OX=5722 GN=TVAG_092750 PE=4 SV=1	0	18.784	24	6	17	6	375	41.5	6.68	58.68	6	metabolic process		catalytic activity;nucleotide binding	Pf02685	4749390	TVAG_092750	TVAG_092750		0	High	1
FALSE	High	IsMasterProtein	A2GCC3	Profilin OS=Trichomonas vaginalis OX=5722 GN=TVAG_159160 PE=3 SV=1	0	18.759	57	4	16	1	122	13.2	7.84	80.18	4	cell organization and biogenesis;regulation of biological process	cytoskeleton	protein binding	Pf00235	4742834	TVAG_159160	TVAG_159160		0	High	1
FALSE	High	IsMasterProtein	A2FH22	Actin family protein OS=Trichomonas vaginalis OX=5722 GN=TVAG_354020 PE=3 SV=1	0	17.82	12	3	9	3	390	44.1	5.83	43.13	3	cell organization and biogenesis;regulation of biological process	cytoskeleton	nucleotide binding	Pf00022	4753552; 4753554	TVAG_354020; TVAG_354040	TVAG_354020; TVAG_354040		0	High	1
FALSE	High	IsMasterProtein	Q4KXQ3	14-3-3 protein A isoform OS=Trichomonas vaginalis OX=5722 GN=TVAG_462940 PE=2 SV=1	0	17.635	13	2	19	2	237	27.1	5.19	90.65	2			protein binding	Pf00244	5464121	TVAG_462940	TVAG_462940		0	High	1
FALSE	High	IsMasterProtein	A2E5A4	Ferredoxin 1 OS=Trichomonas vaginalis OX=5722 GN=TVAG_003900 PE=4 SV=1	0	17.621	38	2	17	2	101	10.7	4.88	82.36	2	metabolic process				4770146	TVAG_003900	TVAG_003900		0	High	1
FALSE	High	IsMasterProtein	A2FUZ1	14-3-3 protein OS=Trichomonas vaginalis OX=5722 GN=TVAG_251260 PE=3 SV=1	0	17.222	27	4	8	2	238	27.2	4.84	38.88	4			protein binding	Pf00244	4748975	TVAG_251260	TVAG_251260		0	High	1
FALSE	High	IsMasterProtein	A2GL34	Clathrin and VPS domain-containing protein (Fragment) OS=Trichomonas vaginalis OX=5722 GN=TVAG_532880 PE=4 SV=1	0	16.61	7	4	13	4	838	94.9	5.2	58.64	4	cell organization and biogenesis;transport		protein binding	Pf00637	4739761	TVAG_532880	TVAG_532880	Endocytosis	1	High	1
FALSE	High	IsMasterProtein	Q5S7T0	Hydrogenase chain, putative OS=Trichomonas vaginalis OX=5722 GN=nuoF PE=4 SV=1	0	16.281	14	4	16	4	429	46.7	8.09	67.92	4	metabolic process		catalytic activity;nucleotide binding	Pf01512, Pf10531, Pf10589	4767162	TVAG_133030	TVAG_133030	Metabolic pathways; Oxidative phosphorylation	2	High	1
FALSE	High	IsMasterProtein	A2FF22	Uncharacterized protein OS=Trichomonas vaginalis OX=5722 GN=TVAG_277610 PE=4 SV=1	0	15.683	7	2	7	2	647	72.9	4.54	39.9	2					4754253	TVAG_277610	TVAG_277610		0	High	1
FALSE	High	IsMasterProtein	A2G9W5	Rab GDP dissociation inhibitor OS=Trichomonas vaginalis OX=5722 GN=TVAG_126970 PE=3 SV=1	0	15.601	13	4	13	4	439	49	5.85	49.67	4	metabolic process;regulation of biological process;response to stimulus;transport		catalytic activity;enzyme regulator activity	Pf00996	4743698	TVAG_126970	TVAG_126970		0	High	1
FALSE	High	IsMasterProtein	Q6Y2E4	Alpha-1,4 glucan phosphorylase OS=Trichomonas vaginalis OX=5722 PE=3 SV=1	0	15.168	6	3	8	3	944	106.8	5.96	35.36	3	metabolic process		catalytic activity	Pf00343					0	High	1
FALSE	High	IsMasterProtein	A2ED49	Uncharacterized protein OS=Trichomonas vaginalis OX=5722 GN=TVAG_420260 PE=3 SV=1	0	14.405	9	3	9	3	610	67.9	5.26	38.95	3	metabolic process;transport	membrane	catalytic activity;nucleotide binding;transporter activity	Pf00006, Pf00306, Pf02874	4767323	TVAG_420260	TVAG_420260	Metabolic pathways; Oxidative phosphorylation; Phagosome	3	High	1
FALSE	High	IsMasterProtein	A2FS11	Superoxide dismutase OS=Trichomonas vaginalis OX=5722 GN=TVAG_337230 PE=3 SV=1	0	14.044	29	5	25	3	189	21.5	7.06	72.2	5	metabolic process;response to stimulus		antioxidant activity;catalytic activity;metal ion binding	Pf00081, Pf02777	4750014	TVAG_337230	TVAG_337230	Peroxisome	1	High	1
FALSE	High	IsMasterProtein	A2DEJ9	40S ribosomal protein S6 OS=Trichomonas vaginalis OX=5722 GN=TVAG_033590 PE=1 SV=1	0	13.949	19	2	12	2	216	24.5	10.37	56.16	2	metabolic process	ribosome	structural molecule activity	Pf01092	4745624; 4772238; 5464108; 5466674	TVAG_033590; TVAG_486930; TVAG_462810; TVAG_282960	TVAG_033590; TVAG_486930; TVAG_462810; TVAG_282960	Ribosome	1	High	1
FALSE	High	IsMasterProtein	A2FVM1	60S acidic ribosomal protein P0 OS=Trichomonas vaginalis OX=5722 GN=TVAG_344700 PE=3 SV=1	0	13.447	18	4	29	4	317	34.3	6.65	97.55	4		ribosome		Pf00466	4748729	TVAG_344700	TVAG_344700	Ribosome	1	High	1
FALSE	High	IsMasterProtein	A2E1Z6	Ribosomal protein, putative OS=Trichomonas vaginalis OX=5722 GN=TVAG_164550 PE=4 SV=1	0	13.295	9	4	22	4	370	40.3	9.98	69.94	4	metabolic process	ribosome	RNA binding;structural molecule activity	Pf00573, Pf14374	4771322	TVAG_164550	TVAG_164550	Ribosome	1	High	1
FALSE	High	IsMasterProtein	A2FRL9	Alcohol dehydrogenase OS=Trichomonas vaginalis OX=5722 GN=TVAG_327470 PE=4 SV=1	0	13.144	10	2	7	2	396	43.8	6.35	30.89	2	metabolic process	cytosol;mitochondrion	catalytic activity;metal ion binding	Pf00465, Pf13685	4750149	TVAG_327470	TVAG_327470		0	High	1
FALSE	High	IsMasterProtein	A2EUY0	Ornithine carbamoyltransferase family protein OS=Trichomonas vaginalis OX=5722 GN=TVAG_368740 PE=3 SV=1	0	13.069	15	3	9	3	314	35.1	6.24	39.5	3	metabolic process	cytoplasm	catalytic activity	Pf00185, Pf02729	4761348	TVAG_368740	TVAG_368740	Biosynthesis of antibiotics; Biosynthesis of amino acids; Metabolic pathways; Arginine biosynthesis; Biosynthesis of secondary metabolites	5	High	1
FALSE	High	IsMasterProtein	A2DD62	Uncharacterized protein OS=Trichomonas vaginalis OX=5722 GN=TVAG_013060 PE=1 SV=1	0	13.068	10	3	9	3	415	46.8	10.2	40.15	3	cell organization and biogenesis;metabolic process	ribosome	RNA binding;structural molecule activity	Pf00297	4755689; 4763866; 5467097	TVAG_059650; TVAG_124190; TVAG_013060	TVAG_059650; TVAG_124190; TVAG_013060	Ribosome	1	High	1
FALSE	High	IsMasterProtein	A2EW36	Alcohol dehydrogenase, iron-containing family protein OS=Trichomonas vaginalis OX=5722 GN=TVAG_328940 PE=4 SV=1	0	12.884	8	2	12	2	395	44.1	6.7	55.6	2	metabolic process		catalytic activity;metal ion binding	Pf00465, Pf13685	4760960	TVAG_328940	TVAG_328940		0	High	1
FALSE	High	IsMasterProtein	A2FCY2	Uncharacterized protein OS=Trichomonas vaginalis OX=5722 GN=TVAG_196620 PE=4 SV=1	0	12.514	17	4	6	4	212	24	6.81	18.33	4				Pf01852	4754998	TVAG_196620	TVAG_196620		0	High	1
FALSE	High	IsMasterProtein	A2DIM3	Ribosomal protein S3, putative OS=Trichomonas vaginalis OX=5722 GN=TVAG_106800 PE=1 SV=1	0	12.38	8	1	12	1	216	24.4	9.99	69.55	1	metabolic process;response to stimulus	nucleus;ribosome	catalytic activity;DNA binding;RNA binding;structural molecule activity	Pf00189, Pf07650	4755983; 4761789; 4767315; 4769743; 5464096; 5465357	TVAG_263040; TVAG_314710; TVAG_420140; TVAG_106800; TVAG_462690; TVAG_178710	TVAG_263040; TVAG_314710; TVAG_420140; TVAG_106800; TVAG_462690; TVAG_178710	Ribosome	1	High	1
FALSE	High	IsMasterProtein	A2FSV6	T-complex protein 1 subunit eta OS=Trichomonas vaginalis OX=5722 GN=TVAG_398480 PE=3 SV=1	0	12.356	6	2	10	2	561	60.4	5.53	48.9	2	metabolic process	cytoplasm	nucleotide binding;protein binding	Pf00118	4749713	TVAG_398480	TVAG_398480		0	High	1
FALSE	High	IsMasterProtein	A2DJ14	Malic enzyme OS=Trichomonas vaginalis OX=5722 GN=TVAG_228520 PE=3 SV=1	0	12.223	11	3	11	1	398	42.5	6.43	47.16	3	metabolic process		catalytic activity;metal ion binding;nucleotide binding	Pf00390, Pf03949	5465117	TVAG_228520	TVAG_228520		0	High	1
FALSE	High	IsMasterProtein	A2DXW7	Tryparedoxin peroxidase, putative OS=Trichomonas vaginalis OX=5722 GN=TVAG_038090 PE=4 SV=1	0	12.191	16	3	21	3	196	22	7.09	79.95	3	cellular homeostasis;metabolic process;regulation of biological process		antioxidant activity;catalytic activity	Pf00578, Pf08534, Pf10417	4772697	TVAG_038090	TVAG_038090		0	High	1
FALSE	High	IsMasterProtein	A2DLF1	Aspartate aminotransferase OS=Trichomonas vaginalis OX=5722 GN=TVAG_268020 PE=4 SV=1	0	11.653	6	1	6	1	398	43.7	7.52	32.9	1	metabolic process	mitochondrion	catalytic activity	Pf00155	5464283	TVAG_268020	TVAG_268020	2-Oxocarboxylic acid metabolism; Carbon metabolism; Biosynthesis of amino acids; Alanine, aspartate and glutamate metabolism; Biosynthesis of secondary metabolites; Phenylalanine, tyrosine and tryptophan biosynthesis; Arginine biosynthesis; Biosynthesis of antibiotics; Metabolic pathways; Arginine and proline metabolism; Cysteine and methionine metabolism; Phenylalanine metabolism	12	High	1
FALSE	High	IsMasterProtein	A2F1E4	Uncharacterized protein OS=Trichomonas vaginalis OX=5722 GN=TVAG_395550 PE=4 SV=1	0	11.619	10	4	21	4	523	57.2	8.79	75.74	4	metabolic process		catalytic activity	Pf02550, Pf13336	4759134	TVAG_395550	TVAG_395550	Pyruvate metabolism	1	High	1
FALSE	High	IsMasterProtein	A2DVE1	Profilin OS=Trichomonas vaginalis OX=5722 GN=TVAG_208990 PE=3 SV=1	0	11.252	36	2	4	2	122	13.2	8.25	22.9	2	cell organization and biogenesis;regulation of biological process	cytoskeleton	protein binding	Pf00235	4773627	TVAG_208990	TVAG_208990		0	High	1
FALSE	High	IsMasterProtein	A2FW50	Phosphoglucomutase/phosphomannomutase, alpha/beta/alpha domain I family protein OS=Trichomonas vaginalis OX=5722 GN=TVAG_205910 PE=3 SV=1	0	11.201	6	3	11	3	586	65.6	6.61	44.54	3	metabolic process	cytosol	catalytic activity;metal ion binding	Pf00408, Pf02878, Pf02879, Pf02880	4748563	TVAG_205910	TVAG_205910	Biosynthesis of secondary metabolites; Starch and sucrose metabolism; Biosynthesis of antibiotics; Metabolic pathways; Galactose metabolism; Pentose phosphate pathway; Amino sugar and nucleotide sugar metabolism; Purine metabolism; Glycolysis / Gluconeogenesis	9	High	1
FALSE	High	IsMasterProtein	A2DDM9	14-3-3 protein OS=Trichomonas vaginalis OX=5722 GN=TVAG_198430 PE=3 SV=1	0	11.171	17	3	4	1	240	27.2	8.02	15.28	3			protein binding	Pf00244	5466954	TVAG_198430	TVAG_198430		0	High	1
FALSE	High	IsMasterProtein	A2E2R4	Phosphoglycerate mutase OS=Trichomonas vaginalis OX=5722 GN=TVAG_212740 PE=3 SV=1	0	10.38	14	3	15	3	251	28.4	8.32	56.31	3	metabolic process;regulation of biological process	cytosol	catalytic activity	Pf00300	4771065	TVAG_212740	TVAG_212740	Glycolysis / Gluconeogenesis; Metabolic pathways; Carbon metabolism; Biosynthesis of amino acids; Biosynthesis of secondary metabolites; Glycine, serine and threonine metabolism; Biosynthesis of antibiotics	7	High	1
FALSE	High	IsMasterProtein	A2DS57	Histone H2A OS=Trichomonas vaginalis OX=5722 GN=TVAG_447860 PE=3 SV=1	0	10.164	18	1	4	1	139	15.2	10.36	27.56	1	regulation of biological process	chromosome;nucleus	DNA binding;protein binding	Pf00125	4774838	TVAG_447860	TVAG_447860		0	High	1
FALSE	High	IsMasterProtein	O43957	Superoxide dismutase OS=Trichomonas vaginalis OX=5722 GN=TvSOD6 PE=3 SV=1	0	10.051	20	3	27	2	194	22.1	7.77	75.63	3	metabolic process;response to stimulus		antioxidant activity;catalytic activity;metal ion binding	Pf00081, Pf02777	4770286	TVAG_161300	TVAG_161300	Peroxisome	1	High	1
FALSE	High	IsMasterProtein	A2D8B8	Nascent polypeptide-associated complex subunit beta OS=Trichomonas vaginalis OX=5722 GN=TVAG_072140 PE=3 SV=1	0	9.706	13	1	17	1	137	14.9	8.05	71.14	1	metabolic process;regulation of biological process			Pf01849	5469115	TVAG_072140	TVAG_072140		0	High	1
FALSE	High	IsMasterProtein	A2FJR3	Superoxide dismutase OS=Trichomonas vaginalis OX=5722 GN=TVAG_049140 PE=3 SV=1	0	9.675	22	3	11	2	194	22.2	7.3	38.89	3	metabolic process;response to stimulus		antioxidant activity;catalytic activity;metal ion binding	Pf00081, Pf02777	4752587	TVAG_049140	TVAG_049140		0	High	1
FALSE	High	IsMasterProtein	A2DDQ3	40S ribosomal protein S7 OS=Trichomonas vaginalis OX=5722 GN=TVAG_198680 PE=3 SV=1	0	9.502	11	1	7	1	167	18.6	9.55	37.86	1	metabolic process	ribosome	structural molecule activity	Pf01251	5466978	TVAG_198680	TVAG_198680	Ribosome	1	High	1
FALSE	High	IsMasterProtein	A2EU62	Purine nucleoside phosphorylase, putative OS=Trichomonas vaginalis OX=5722 GN=TVAG_454490 PE=3 SV=1	0	8.93	17	2	5	2	236	25.6	6.42	26.08	2	metabolic process		catalytic activity	Pf01048	4761658	TVAG_454490	TVAG_454490	Pyrimidine metabolism; Purine metabolism; Biosynthesis of secondary metabolites; Nicotinate and nicotinamide metabolism; Metabolic pathways	5	High	1
FALSE	High	IsMasterProtein	A2FIP8	L-lactate dehydrogenase, putative OS=Trichomonas vaginalis OX=5722 GN=TVAG_171090 PE=3 SV=1	0	8.7	9	2	10	2	334	37	6.42	42.56	2	metabolic process	cytoplasm	catalytic activity	Pf00056, Pf02866	4752964	TVAG_171090	TVAG_171090	Biosynthesis of antibiotics; Glyoxylate and dicarboxylate metabolism; Citrate cycle (TCA cycle); Pyruvate metabolism; Carbon metabolism; Metabolic pathways; Biosynthesis of secondary metabolites; Cysteine and methionine metabolism	8	High	1
FALSE	High	IsMasterProtein	A2DBB7	40S ribosomal protein S4 OS=Trichomonas vaginalis OX=5722 GN=TVAG_131210 PE=3 SV=1	0	8.615	17	4	18	4	255	28.6	9.91	54.15	4	metabolic process	ribosome	RNA binding;structural molecule activity	Pf00900, Pf01479, Pf08071	4742641; 4763253; 5466114; 5468002	TVAG_583060; TVAG_131210; TVAG_239500; TVAG_379260	TVAG_583060; TVAG_131210; TVAG_239500; TVAG_379260		0	High	1
FALSE	High	IsMasterProtein	A2DXP9	Uncharacterized protein OS=Trichomonas vaginalis OX=5722 GN=TVAG_411440 PE=3 SV=1	0	8.435	31	3	11	3	107	10.9	4.55	40.25	3	metabolic process	ribosome	structural molecule activity	Pf00428	4772877	TVAG_411440	TVAG_411440	Ribosome	1	High	1
FALSE	High	IsMasterProtein	A2FDG4	Ribosomal protein L14, putative OS=Trichomonas vaginalis OX=5722 GN=TVAG_353710 PE=4 SV=1	0	8.423	19	2	14	2	128	14.6	9.5	53.72	2	metabolic process	ribosome	RNA binding;structural molecule activity	Pf01929	4754816	TVAG_353710	TVAG_353710	Ribosome	1	High	1
FALSE	High	IsMasterProtein	A2DS85	T-complex protein 1 subunit delta OS=Trichomonas vaginalis OX=5722 GN=TVAG_066690 PE=3 SV=1	0	8.394	5	1	2	1	536	57.8	6.11	11.27	1	metabolic process	cytoplasm	nucleotide binding;protein binding	Pf00118	4774677	TVAG_066690	TVAG_066690		0	High	1
FALSE	High	IsMasterProtein	A2EJP5	Ribosomal protein S14, putative OS=Trichomonas vaginalis OX=5722 GN=TVAG_342830 PE=3 SV=1	0	8.27	26	3	7	3	160	16.9	10.3	20.28	3	cell organization and biogenesis;metabolic process	ribosome	RNA binding;structural molecule activity	Pf00411	4765005	TVAG_342830	TVAG_342830	Ribosome	1	High	1
FALSE	High	IsMasterProtein	A2DAL5	Putative translation initiation inhibitor OS=Trichomonas vaginalis OX=5722 GN=TVAG_035410 PE=2 SV=1	0	8.217	23	2	16	2	124	13.4	6.51	62.13	2				Pf01042	5468073	TVAG_035410	TVAG_035410		0	High	1
FALSE	High	IsMasterProtein	A2EXA4	NAC domain containing protein OS=Trichomonas vaginalis OX=5722 GN=TVAG_440820 PE=4 SV=1	0	8.091	17	2	3	2	167	18.4	4.82	13.13	2				Pf00627, Pf01849	4760536	TVAG_440820	TVAG_440820		0	High	1
FALSE	High	IsMasterProtein	A2EFE7	40S ribosomal protein SA OS=Trichomonas vaginalis OX=5722 GN=TVAG_240050 PE=1 SV=1	0	8.013	11	2	5	2	256	28.5	5.17	22.63	2	cell organization and biogenesis;metabolic process;transport	cytoplasm;ribosome	structural molecule activity	Pf00318	4762090; 4766549	TVAG_474410; TVAG_240050	TVAG_474410; TVAG_240050	Ribosome	1	High	1
FALSE	High	IsMasterProtein	A2F5J7	Chaperonin 60, putative OS=Trichomonas vaginalis OX=5722 GN=TVAG_088050 PE=3 SV=1	0	7.918	4	1	3	1	556	59.1	6.93	15	1	metabolic process;transport	cytoplasm;cytosol;mitochondrion	nucleotide binding;protein binding	Pf00118	4757641	TVAG_088050	TVAG_088050	RNA degradation	1	High	1
FALSE	High	IsMasterProtein	A2DM53	Ribosomal protein L22, putative OS=Trichomonas vaginalis OX=5722 GN=TVAG_083260 PE=1 SV=1	0	7.775	26	2	5	2	164	18.5	9.92	22.71	2	metabolic process	ribosome	structural molecule activity	Pf00237	4757039; 4763066; 4768294; 5464051	TVAG_296170; TVAG_473910; TVAG_109440; TVAG_083260	TVAG_296170; TVAG_473910; TVAG_109440; TVAG_083260	Ribosome	1	High	1
FALSE	High	IsMasterProtein	A2HXI6	Uncharacterized protein (Fragment) OS=Trichomonas vaginalis OX=5722 GN=TVAG_539120 PE=4 SV=1	0	7.716	17	2	11	2	295	32.1	4.55	53.58	2					4723073	TVAG_539120	TVAG_539120		0	High	1
FALSE	High	IsMasterProtein	A2FCA3	Cytidine deaminase OS=Trichomonas vaginalis OX=5722 GN=TVAG_135190 PE=3 SV=1	0	7.576	13	1	7	1	138	15.2	5.77	33.67	1	metabolic process	cytosol	catalytic activity;metal ion binding	Pf00383	4755248	TVAG_135190	TVAG_135190	Metabolic pathways; Pyrimidine metabolism	2	High	1
FALSE	High	IsMasterProtein	Q4G2C9	Ras-related protein Rab11C, putative OS=Trichomonas vaginalis OX=5722 GN=TVAG_169740 PE=4 SV=1	0	7.447	9	1	11	1	211	23.1	5.73	47.73	1	regulation of biological process;response to stimulus	endosome	catalytic activity;nucleotide binding	Pf00009, Pf00025, Pf00071, Pf08477	4744972	TVAG_169740	TVAG_169740		0	High	1
FALSE	High	IsMasterProtein	A2DXL4	TolA, putative OS=Trichomonas vaginalis OX=5722 GN=TVAG_411090 PE=4 SV=1	0	7.281	22	2	9	2	204	22.5	7.72	31.68	2			catalytic activity		4772842	TVAG_411090	TVAG_411090		0	High	1
FALSE	High	IsMasterProtein	A2DY20	V-type ATPase, D subunit family protein OS=Trichomonas vaginalis OX=5722 GN=TVAG_038640 PE=3 SV=1	0	7.22	7	1	6	1	246	27.9	8.03	29.41	1	transport		catalytic activity;transporter activity	Pf01813	4772749	TVAG_038640	TVAG_038640	Phagosome; Metabolic pathways; Oxidative phosphorylation	3	High	1
FALSE	High	IsMasterProtein	A2E7L8	60S ribosomal protein L11, putative OS=Trichomonas vaginalis OX=5722 GN=TVAG_044560 PE=1 SV=1	0	7.118	14	2	9	2	169	19.3	10.14	33.88	2	cell organization and biogenesis;metabolic process	ribosome	RNA binding;structural molecule activity	Pf00281, Pf00673	4743006; 4752131; 4760277; 4768195; 4769258	TVAG_092870; TVAG_194850; TVAG_044560; TVAG_046840; TVAG_343970	TVAG_092870; TVAG_194850; TVAG_044560; TVAG_046840; TVAG_343970	Ribosome	1	High	1
FALSE	High	IsMasterProtein	A2FQR3	Pyruvate kinase OS=Trichomonas vaginalis OX=5722 GN=TVAG_373720 PE=3 SV=1	0	7.078	6	1	4	1	483	52.8	6.39	21.53	1	metabolic process	cytoplasm	catalytic activity;metal ion binding	Pf00224, Pf02887	4750485	TVAG_373720	TVAG_373720	Carbon metabolism; Glycolysis / Gluconeogenesis; Biosynthesis of secondary metabolites; Metabolic pathways; Biosynthesis of antibiotics; Pyruvate metabolism; Purine metabolism; Biosynthesis of amino acids	8	High	1
FALSE	High	IsMasterProtein	A2DBA3	Uncharacterized protein OS=Trichomonas vaginalis OX=5722 GN=TVAG_379120 PE=4 SV=1	0	6.798	7	1	3	1	238	27.7	6.54	13.46	1	metabolic process;regulation of biological process	cytoplasm	protein binding	Pf00651	5467988	TVAG_379120	TVAG_379120		0	High	1
FALSE	High	IsMasterProtein	A2GUB1	Clan M-, family M49, dipeptidylpeptidase III-like metallopeptidase (Fragment) OS=Trichomonas vaginalis OX=5722 GN=TVAG_032280 PE=4 SV=1	0	6.735	3	1	5	1	534	59	5.88	21.69	1	metabolic process	cytoplasm	catalytic activity	Pf03571	4736688	TVAG_032280	TVAG_032280		0	High	1
FALSE	High	IsMasterProtein	A2EI95	Aminotransferase, classes I and II family protein OS=Trichomonas vaginalis OX=5722 GN=TVAG_430210 PE=4 SV=1	0	6.714	7	1	5	1	400	44.8	6.74	36.5	1	metabolic process		catalytic activity	Pf00155, Pf00266, Pf01041, Pf01053	4765550	TVAG_430210	TVAG_430210	Arginine biosynthesis; Metabolic pathways; Arginine and proline metabolism; Cysteine and methionine metabolism; Phenylalanine metabolism; 2-Oxocarboxylic acid metabolism; Biosynthesis of secondary metabolites; Biosynthesis of amino acids; Alanine, aspartate and glutamate metabolism; Biosynthesis of antibiotics; Phenylalanine, tyrosine and tryptophan biosynthesis	11	High	1
FALSE	High	IsMasterProtein	A2DGQ5	Polyubiquitin, putative OS=Trichomonas vaginalis OX=5722 GN=TVAG_110540 PE=4 SV=1	0	6.669	28	2	18	2	147	16.7	5.95	49.82	2			protein binding	Pf00240, Pf11976, Pf13019, Pf14560	5465979	TVAG_110540	TVAG_110540		0	High	1
FALSE	High	IsMasterProtein	Q8IEV2	Thioredoxin peroxidase OS=Trichomonas vaginalis OX=5722 GN=trxp PE=2 SV=1	0	6.656	15	3	15	3	196	21.9	6.79	44.96	3	cellular homeostasis;metabolic process;regulation of biological process		antioxidant activity;catalytic activity	Pf00578, Pf08534, Pf10417	4758247	TVAG_114310	TVAG_114310		0	High	1
FALSE	High	IsMasterProtein	A2EFN8	Enolase family protein OS=Trichomonas vaginalis OX=5722 GN=TVAG_487600 PE=3 SV=1	0	6.409	5	2	9	1	487	53.5	5.17	26.19	2	metabolic process		catalytic activity;metal ion binding	Pf00113, Pf03952, Pf04712	4766437	TVAG_487600	TVAG_487600		0	High	1
FALSE	High	IsMasterProtein	A2DD58	Alcohol acetaldehyde dehydrogenase, putative OS=Trichomonas vaginalis OX=5722 GN=TVAG_013020 PE=4 SV=1	0	6.306	10	2	6	2	396	43.8	6.6	23.28	2	metabolic process	cytosol;mitochondrion	catalytic activity;metal ion binding	Pf00465, Pf13685	5467090	TVAG_013020	TVAG_013020		0	High	1
FALSE	High	IsMasterProtein	A2E6Z8	Ribosomal protein L8, putative OS=Trichomonas vaginalis OX=5722 GN=TVAG_005910 PE=1 SV=1	0	6.21	10	1	7	1	251	26.9	10.49	49.17	1	metabolic process	ribosome	RNA binding;structural molecule activity	Pf00181, Pf03947	4747744; 4757378; 4766450; 4768441; 4769474	TVAG_371270; TVAG_104490; TVAG_487750; TVAG_484180; TVAG_005910	TVAG_371270; TVAG_104490; TVAG_487750; TVAG_484180; TVAG_005910	Ribosome	1	High	1
FALSE	High	IsMasterProtein	A2ENN5	Histone H4 OS=Trichomonas vaginalis OX=5722 GN=TVAG_100580 PE=3 SV=1	0	6.037	20	2	6	2	101	11.4	11.33	20.46	2	cell organization and biogenesis;metabolic process	chromosome;nucleus	DNA binding;protein binding	Pf00125, Pf00808, Pf02969	4763605	TVAG_100580	TVAG_100580		0	High	1
FALSE	High	IsMasterProtein	A2FKH3	Dynein light chain OS=Trichomonas vaginalis OX=5722 GN=TVAG_134920 PE=3 SV=1	0	6.021	18	1	4	1	90	10.4	7.37	21.74	1	cell organization and biogenesis;cellular component movement;regulation of biological process;transport		catalytic activity;motor activity;protein binding	Pf01221	4752321	TVAG_134920	TVAG_134920		0	High	1
FALSE	High	IsMasterProtein	A2ER05	Obg-like ATPase 1 OS=Trichomonas vaginalis OX=5722 GN=TVAG_016670 PE=3 SV=1	0	5.992	11	2	6	2	392	44.1	6.8	25.39	2		cytoplasm	catalytic activity;nucleotide binding	Pf01926, Pf02421, Pf06071	4762760	TVAG_016670	TVAG_016670		0	High	1
FALSE	High	IsMasterProtein	A2EPR1	Heat shock protein, putative OS=Trichomonas vaginalis OX=5722 GN=TVAG_153560 PE=3 SV=1	0	5.839	3	2	3	2	720	83.6	5.02	8.22	2	metabolic process;response to stimulus		nucleotide binding;protein binding	Pf00183, Pf02518, Pf13589	4763189	TVAG_153560	TVAG_153560	Protein processing in endoplasmic reticulum	1	High	1
FALSE	High	IsMasterProtein	A2ELE4	Uncharacterized protein OS=Trichomonas vaginalis OX=5722 GN=TVAG_358360 PE=4 SV=1	0	5.759	6	2	11	2	511	57.2	6.23	43.36	2	metabolic process	cytoplasm	catalytic activity	Pf01658, Pf07994	4764423	TVAG_358360	TVAG_358360	Biosynthesis of antibiotics; Metabolic pathways; Inositol phosphate metabolism	3	High	1
FALSE	High	IsMasterProtein	A2DDW2	Ribosomal protein L7Ae, putative OS=Trichomonas vaginalis OX=5722 GN=TVAG_199270 PE=4 SV=1	0	5.756	14	3	8	3	244	27.5	9.52	20.02	3	metabolic process	ribosome	RNA binding	Pf01248	5467036	TVAG_199270	TVAG_199270	Ribosome	1	High	1
FALSE	High	IsMasterProtein	O96517	Ribosomal protein L10a OS=Trichomonas vaginalis OX=5722 GN=RPL10a PE=4 SV=1	0	5.619	7	1	7	1	215	24.3	10.13	28.52	1	metabolic process	ribosome	RNA binding;structural molecule activity	Pf00687	4759339	TVAG_107720	TVAG_107720	Ribosome	1	High	1
FALSE	High	IsMasterProtein	A2FZ05	60S ribosomal protein L6, putative OS=Trichomonas vaginalis OX=5722 GN=TVAG_303050 PE=4 SV=1	0	5.599	17	2	2	2	151	16.3	9.36	7.22	2	cell organization and biogenesis;metabolic process	ribosome	RNA binding;structural molecule activity	Pf01159	4747542	TVAG_303050	TVAG_303050	Ribosome	1	High	1
FALSE	High	IsMasterProtein	A2DDV9	Ribosomal protein S19e, putative OS=Trichomonas vaginalis OX=5722 GN=TVAG_199240 PE=4 SV=1	0	5.558	17	2	9	2	148	16.5	10.14	24.42	2	cell organization and biogenesis;metabolic process	ribosome	structural molecule activity	Pf01090, Pf14947	5467033	TVAG_199240	TVAG_199240		0	High	1
FALSE	High	IsMasterProtein	A2FRJ4	Vesicle transport v-SNARE protein OS=Trichomonas vaginalis OX=5722 GN=TVAG_331320 PE=4 SV=1	0	5.375	7	1	3	1	215	24.3	7.97	14.91	1	cell organization and biogenesis;transport	cytosol;Golgi;membrane	protein binding	Pf05008, Pf09731	4750168	TVAG_331320	TVAG_331320	SNARE interactions in vesicular transport	1	High	1
FALSE	High	IsMasterProtein	A2EHK3	Uncharacterized protein OS=Trichomonas vaginalis OX=5722 GN=TVAG_142440 PE=1 SV=1	0	5.373	8	2	9	2	272	30	9.96	28.69	2	metabolic process	ribosome	RNA binding;structural molecule activity	Pf00333, Pf03719	4765785	TVAG_142440	TVAG_142440	Ribosome	1	High	1
FALSE	High	IsMasterProtein	A2FKG4	Alcohol dehydrogensae, putative OS=Trichomonas vaginalis OX=5722 GN=TVAG_422780 PE=4 SV=1	0	5.372	5	1	3	1	396	43.5	6.64	13.75	1	metabolic process	cytosol;mitochondrion	catalytic activity;metal ion binding	Pf00465, Pf13685	4752343	TVAG_422780	TVAG_422780		0	High	1
FALSE	High	IsMasterProtein	A2DP65	Pyruvate kinase OS=Trichomonas vaginalis OX=5722 GN=TVAG_015950 PE=3 SV=1	0	5.367	4	1	3	1	491	54.7	6.89	13.79	1	metabolic process	cytoplasm	catalytic activity;metal ion binding	Pf00224, Pf02887	4775786	TVAG_015950	TVAG_015950		0	High	1
FALSE	High	IsMasterProtein	A2FS39	Ribosomal protein L14, putative OS=Trichomonas vaginalis OX=5722 GN=TVAG_262730 PE=4 SV=1	0	5.299	9	1	9	1	128	14.6	9.58	34.15	1	metabolic process	ribosome	RNA binding;structural molecule activity	Pf01929	4749992	TVAG_262730	TVAG_262730	Ribosome	1	High	1
FALSE	High	IsMasterProtein	A2DH05	60S ribosomal protein L30, putative OS=Trichomonas vaginalis OX=5722 GN=TVAG_192910 PE=4 SV=1	0	5.278	14	1	6	1	112	12.2	9.07	26.1	1	metabolic process	ribosome	RNA binding;structural molecule activity	Pf01248	4746113; 4762539; 4771015; 4775481; 5465852	TVAG_331690; TVAG_474670; TVAG_212240; TVAG_494060; TVAG_192910	TVAG_331690; TVAG_474670; TVAG_212240; TVAG_494060; TVAG_192910	Ribosome	1	High	1
FALSE	High	IsMasterProtein	F5B2T7	Capsid protein OS=Trichomonas vaginalis virus 3 OX=170965 GN=cap PE=4 SV=1	0	5.059	3	1	5	1	708	79.2	7.14	18.38	1									0	High	1
FALSE	High	IsMasterProtein	A2DUS0	Ribosomal protein L15 OS=Trichomonas vaginalis OX=5722 GN=TVAG_159780 PE=3 SV=1	0	5.051	12	2	8	2	204	24.2	11.33	25.67	2	metabolic process	ribosome	RNA binding;structural molecule activity	Pf00827	4773812	TVAG_159780	TVAG_159780	Ribosome	1	High	1
FALSE	High	IsMasterProtein	A2EHC4	Rubrerythrin, putative OS=Trichomonas vaginalis OX=5722 GN=TVAG_064490 PE=4 SV=1	0	5.003	9	1	9	1	191	21.3	7.99	34.23	1	metabolic process		catalytic activity;metal ion binding	Pf02915, Pf14311	4765807	TVAG_064490	TVAG_064490		0	High	1
FALSE	High	IsMasterProtein	A2E5J8	Uncharacterized protein OS=Trichomonas vaginalis OX=5722 GN=TVAG_038850 PE=4 SV=1	0	4.896	4	2	3	2	886	98.4	5.17	8.22	2		membrane		Pf13249	4769999	TVAG_038850	TVAG_038850		0	High	1
FALSE	High	IsMasterProtein	A2FWD3	Small GTP-binding protein, putative OS=Trichomonas vaginalis OX=5722 GN=TVAG_357210 PE=4 SV=1	0	4.756	10	1	1	1	181	20.2	5.94	5.36	1	regulation of biological process;response to stimulus	membrane	catalytic activity;nucleotide binding	Pf00025, Pf00071, Pf08477	4748487	TVAG_357210	TVAG_357210		0	High	1
FALSE	High	IsMasterProtein	E5FCB6	Putative actin depolymerizing factor (Fragment) OS=Trichomonas vaginalis OX=5722 GN=ADF PE=3 SV=1	0	4.688	25	2	6	2	126	14.5	5.24	21.05	2	cell organization and biogenesis	cytoskeleton	protein binding	Pf00241					0	High	1
FALSE	High	IsMasterProtein	A2EIF8	Transketolase family protein OS=Trichomonas vaginalis OX=5722 GN=TVAG_212020 PE=4 SV=1	0	4.643	3	1	3	1	667	73.4	6.11	11.51	1	metabolic process	membrane	catalytic activity	Pf00456, Pf02775, Pf02779, Pf02780, Pf09364	4765455	TVAG_212020	TVAG_212020	Pentose phosphate pathway; Carbon metabolism; Biosynthesis of secondary metabolites; Biosynthesis of amino acids; Biosynthesis of antibiotics; Metabolic pathways	6	High	1
FALSE	High	IsMasterProtein	A2EGV2	Eukaryotic translation initiation factor, putative OS=Trichomonas vaginalis OX=5722 GN=TVAG_497090 PE=4 SV=1	0	4.566	4	1	4	1	424	47.6	5.87	17.94	1	metabolic process;regulation of biological process	cytoplasm	catalytic activity;nucleotide binding;RNA binding	Pf00270, Pf00271	4765981	TVAG_497090	TVAG_497090	RNA transport	1	High	1
FALSE	High	IsMasterProtein	A2DYJ9	PCI domain containing protein OS=Trichomonas vaginalis OX=5722 GN=TVAG_388670 PE=4 SV=1	0	4.518	5	1	1	1	435	48.9	5.03	5.63	1	cell organization and biogenesis;metabolic process		protein binding;structural molecule activity	Pf01399	4772524	TVAG_388670	TVAG_388670	Proteasome	1	High	1
FALSE	High	IsMasterProtein	Q6XKE2	Hydrogenosomal oxygen reductase OS=Trichomonas vaginalis OX=5722 GN=TVAG_036010 PE=4 SV=1	0	4.463	4	1	4	1	417	46.4	7.85	11.81	1	metabolic process		catalytic activity;metal ion binding;nucleotide binding	Pf00258, Pf00753	5468132	TVAG_036010	TVAG_036010		0	High	1
FALSE	High	IsMasterProtein	A2FSH1	60S ribosomal protein L18a OS=Trichomonas vaginalis OX=5722 GN=TVAG_347250 PE=3 SV=1	0	4.419	13	2	10	2	176	19.8	9.83	30.57	2	metabolic process	ribosome	RNA binding;structural molecule activity	Pf01775	4749852	TVAG_347250	TVAG_347250	Ribosome	1	High	1
FALSE	High	IsMasterProtein	A2EMJ9	Ferredoxin 5 OS=Trichomonas vaginalis OX=5722 GN=TVAG_068150 PE=4 SV=1	0	4.356	17	1	4	1	109	11.5	5.85	17.87	1	metabolic process				4764030	TVAG_068150	TVAG_068150		0	High	1
FALSE	High	IsMasterProtein	A2EFR4	Thioredoxin OS=Trichomonas vaginalis OX=5722 GN=TVAG_145440 PE=3 SV=1	0	4.344	11	1	6	1	112	12.3	5.48	21.23	1	cellular homeostasis;metabolic process;regulation of biological process;response to stimulus	cytoplasm	antioxidant activity;catalytic activity	Pf00085, Pf13098, Pf13899, Pf13905	4766365	TVAG_145440	TVAG_145440		0	High	1
FALSE	High	IsMasterProtein	A2D8G1	60S ribosomal protein L19-3, putative OS=Trichomonas vaginalis OX=5722 GN=TVAG_006170 PE=1 SV=1	0	4.332	12	2	4	2	178	21	11.74	10.98	2	metabolic process	ribosome	RNA binding;structural molecule activity	Pf01280	4769496; 5468768; 5468772; 5468773	TVAG_006170; TVAG_185160; TVAG_185170; TVAG_185180	TVAG_006170; TVAG_185160; TVAG_185170; TVAG_185180	Ribosome	1	High	1
FALSE	High	IsMasterProtein	A2FN10	Aminotransferase, classes I and II family protein OS=Trichomonas vaginalis OX=5722 GN=TVAG_458460 PE=4 SV=1	0	4.305	6	1	1	1	391	43.9	6.2	4.07	1	metabolic process		catalytic activity	Pf00155	4751440	TVAG_458460	TVAG_458460		0	High	1
FALSE	High	IsMasterProtein	A2DNC1	Ribosomal protein L27e, putative OS=Trichomonas vaginalis OX=5722 GN=TVAG_140290 PE=1 SV=1	0	4.238	10	1	6	1	139	15.9	9.99	22.74	1	metabolic process	ribosome	structural molecule activity	Pf01777	4740171; 4750083; 4750861; 4754133; 5463615	TVAG_140290; TVAG_215980; TVAG_302830; TVAG_337950; TVAG_306310	TVAG_140290; TVAG_215980; TVAG_302830; TVAG_337950; TVAG_306310	Ribosome	1	High	1
FALSE	High	IsMasterProtein	A2FDU9	Chaperonin, putative OS=Trichomonas vaginalis OX=5722 GN=TVAG_272330 PE=3 SV=1	0	4.232	6	1	1	1	535	58.7	5.81	6.56	1	metabolic process	cytoplasm	nucleotide binding;protein binding	Pf00118	4754682	TVAG_272330	TVAG_272330		0	High	1
FALSE	High	IsMasterProtein	A2EE85	Uncharacterized protein OS=Trichomonas vaginalis OX=5722 GN=TVAG_180570 PE=4 SV=1	0	4.109	0	1	1	1	5481	613.2	6.06	4.94	1		cytoskeleton			4766997	TVAG_180570	TVAG_180570		0	High	1
FALSE	High	IsMasterProtein	Q8IEV3	Thioredoxin reductase OS=Trichomonas vaginalis OX=5722 GN=trxr PE=2 SV=1	0	4.101	4	1	1	1	304	32.3	6.4	3.53	1	metabolic process;response to stimulus	cytoplasm	antioxidant activity;catalytic activity;nucleotide binding	Pf00070, Pf00890, Pf01134, Pf01266, Pf01946, Pf03486, Pf07992, Pf12831, Pf13450, Pf13738	4762563	TVAG_474980	TVAG_474980	Selenocompound metabolism; Pyrimidine metabolism	2	High	1
FALSE	High	IsMasterProtein	A2EGC6	60S ribosomal protein L18, putative OS=Trichomonas vaginalis OX=5722 GN=TVAG_401590 PE=4 SV=1	0	4.093	19	2	5	2	186	21.1	10.46	23.71	2	metabolic process	ribosome	RNA binding;structural molecule activity	Pf00828	4766203	TVAG_401590	TVAG_401590	Ribosome	1	High	1
FALSE	High	IsMasterProtein	A2HNP3	Hydrogenosomal membrane protein Hmp35 OS=Trichomonas vaginalis OX=5722 GN=TVAG_590550 PE=4 SV=1	0	4.039	4	1	1	1	316	34.7	8.56	3.92	1					4726331	TVAG_590550	TVAG_590550		0	High	1
FALSE	High	IsMasterProtein	A2FR66	Phosphofructokinase family protein OS=Trichomonas vaginalis OX=5722 GN=TVAG_496160 PE=4 SV=1	0	4.021	11	1	1	1	324	35.2	7.18	6	1	metabolic process		catalytic activity;nucleotide binding	Pf00365	4750295	TVAG_496160	TVAG_496160		0	High	1
FALSE	High	IsMasterProtein	A2DXZ9	Uncharacterized protein OS=Trichomonas vaginalis OX=5722 GN=TVAG_038420 PE=4 SV=1	0	4.013	1	1	1	1	1687	191.3	7.4	4.38	1					4772729	TVAG_038420	TVAG_038420		0	High	1
FALSE	High	IsMasterProtein	A2EC21	Peptidyl-prolyl cis-trans isomerase OS=Trichomonas vaginalis OX=5722 GN=TVAG_137880 PE=3 SV=1	0	3.964	7	1	6	1	172	18.6	8.24	21.29	1	metabolic process		catalytic activity	Pf00160	4767723	TVAG_137880	TVAG_137880		0	High	1
FALSE	High	IsMasterProtein	Q4G2D2	Small GTP-binding protein, putative OS=Trichomonas vaginalis OX=5722 GN=TVAG_159730 PE=4 SV=1	0	3.946	7	1	1	1	203	22.4	5.71	4.21	1	regulation of biological process;response to stimulus		catalytic activity;nucleotide binding	Pf00009, Pf00025, Pf00071, Pf01926, Pf04670, Pf06585, Pf08477	4773807	TVAG_159730	TVAG_159730	Phagosome; Endocytosis	2	High	1
FALSE	High	IsMasterProtein	A2EP65	Spermatogenesis associated factor, putative OS=Trichomonas vaginalis OX=5722 GN=TVAG_318870 PE=3 SV=1	0	3.939	2	1	3	1	796	87.2	5.26	12.09	1	metabolic process;response to stimulus		catalytic activity;nucleotide binding;RNA binding	Pf00004, Pf00910, Pf01057, Pf01078, Pf02359, Pf02933, Pf05496, Pf06068, Pf07724, Pf07728, Pf09336, Pf13173, Pf13191, Pf13207, Pf13401	4763400	TVAG_318870	TVAG_318870	Protein processing in endoplasmic reticulum	1	High	1
FALSE	High	IsMasterProtein	A2FYF5	Plectin/S10 domain containing protein OS=Trichomonas vaginalis OX=5722 GN=TVAG_371330 PE=4 SV=1	0	3.893	11	1	5	1	141	16.3	9.67	19.26	1	cell organization and biogenesis		RNA binding;structural molecule activity	Pf03501	4747750	TVAG_371330	TVAG_371330	Ribosome	1	High	1
FALSE	High	IsMasterProtein	A2E1L5	40S ribosomal protein S8 OS=Trichomonas vaginalis OX=5722 GN=TVAG_066030 PE=1 SV=1	0	3.888	9	1	2	1	197	22.1	10.33	7.54	1	metabolic process	ribosome	structural molecule activity	Pf01201	4750203; 4764221; 4771277; 4771441	TVAG_435430; TVAG_066030; TVAG_164160; TVAG_206300	TVAG_435430; TVAG_066030; TVAG_164160; TVAG_206300	Ribosome	1	High	1
FALSE	High	IsMasterProtein	A2E256	60s Acidic ribosomal protein OS=Trichomonas vaginalis OX=5722 GN=TVAG_464040 PE=3 SV=1	0	3.881	19	1	1	1	105	10.9	4.6	4.7	1	metabolic process	ribosome	structural molecule activity	Pf00428	4771246	TVAG_464040	TVAG_464040	Ribosome	1	High	1
FALSE	High	IsMasterProtein	A2F7C5	Endoplasmic reticulum heat shock protein 70, putative OS=Trichomonas vaginalis OX=5722 GN=TVAG_092490 PE=3 SV=1	0	3.879	2	1	1	1	647	71.3	5.16	4.45	1	cell organization and biogenesis		nucleotide binding	Pf00012, Pf06723, Pf08432	4756998	TVAG_092490	TVAG_092490		0	High	1
FALSE	High	IsMasterProtein	Q9GTP2	Putative 64kDa iron hydrogenase (Fragment) OS=Trichomonas vaginalis OX=5722 PE=2 SV=1	0	3.733	3	2	5	2	589	64.8	7.71	16.03	2	metabolic process		catalytic activity;metal ion binding	Pf00037, Pf02256, Pf02906, Pf12838, Pf13183, Pf13187, Pf13237, Pf13510, Pf13534, Pf14697					0	High	1
FALSE	High	IsMasterProtein	A2E2P0	ATP-dependent Zn protease, putative OS=Trichomonas vaginalis OX=5722 GN=TVAG_212500 PE=4 SV=1	0	3.704	2	1	7	1	494	55.5	6.71	19.38	1	metabolic process		catalytic activity	Pf08903	4771041	TVAG_212500	TVAG_212500		0	High	1
FALSE	High	IsMasterProtein	A2GB88	Uncharacterized protein OS=Trichomonas vaginalis OX=5722 GN=TVAG_259540 PE=3 SV=1	0	3.681	12	2	4	2	185	21.7	10.27	11.61	2	metabolic process;regulation of biological process	ribosome	RNA binding;structural molecule activity	Pf00163, Pf01479	4743219	TVAG_259540	TVAG_259540		0	High	1
FALSE	High	IsMasterProtein	A2FR77	Phenylalanyl-tRNA synthetase, beta subunit family protein OS=Trichomonas vaginalis OX=5722 GN=TVAG_496270 PE=4 SV=1	0	3.662	3	1	4	1	581	65.7	5.88	10.94	1	metabolic process	cytoplasm	catalytic activity;metal ion binding;nucleotide binding;RNA binding	Pf03483, Pf03484	4750306	TVAG_496270	TVAG_496270	Aminoacyl-tRNA biosynthesis	1	High	1
FALSE	High	IsMasterProtein	A2DVU5	Uncharacterized protein OS=Trichomonas vaginalis OX=5722 GN=TVAG_210380 PE=4 SV=1	0	3.511	9	1	1	1	190	21.1	11.21	4.51	1			RNA binding	Pf00076, Pf14259	4773511	TVAG_210380	TVAG_210380		0	High	1
FALSE	High	IsMasterProtein	A2DEM7	Uncharacterized protein OS=Trichomonas vaginalis OX=5722 GN=TVAG_083700 PE=1 SV=1	0	3.51	20	1	5	1	92	10	10.43	22.55	1	metabolic process	ribosome	structural molecule activity	Pf01780	4747638; 4764066; 4771053; 5464025; 5464027; 5466702	TVAG_124410; TVAG_099020; TVAG_212620; TVAG_083700; TVAG_083720; TVAG_283240	TVAG_124410; TVAG_099020; TVAG_212620; TVAG_083700; TVAG_083720; TVAG_283240	Ribosome	1	High	1
FALSE	High	IsMasterProtein	A2DJ26	Histone H2B OS=Trichomonas vaginalis OX=5722 GN=TVAG_026390 PE=3 SV=1	0	3.491	11	1	2	1	129	14.1	9.85	7.1	1	cell organization and biogenesis	chromosome;nucleus	DNA binding;protein binding	Pf00125	4746410; 4747024; 4749137; 4751794; 4752885; 4753415; 4754496; 4755219; 4766834; 4767971; 4772306; 4774837; 5465129	TVAG_105960; TVAG_144040; TVAG_380920; TVAG_195300; TVAG_268820; TVAG_045410; TVAG_075290; TVAG_226780; TVAG_464720; TVAG_329270; TVAG_026390; TVAG_447850; TVAG_228640	TVAG_105960; TVAG_144040; TVAG_380920; TVAG_195300; TVAG_268820; TVAG_045410; TVAG_075290; TVAG_226780; TVAG_464720; TVAG_329270; TVAG_026390; TVAG_447850; TVAG_228640		0	High	1
FALSE	High	IsMasterProtein	A2DTN2	dTDP-4-dehydrorhamnose 3,5-epimerase family protein OS=Trichomonas vaginalis OX=5722 GN=TVAG_340730 PE=4 SV=1	0	3.442	3	1	2	1	347	38.9	5.48	5.87	1			catalytic activity	Pf00908	4774187	TVAG_340730	TVAG_340730		0	High	1
FALSE	High	IsMasterProtein	A2H0N5	2-dehydropantoate 2-reductase OS=Trichomonas vaginalis OX=5722 GN=TVAG_538040 PE=3 SV=1	0	3.289	6	1	2	1	337	37.3	5.95	7.84	1	metabolic process	cytoplasm	catalytic activity;nucleotide binding	Pf02558, Pf08546	4734447	TVAG_538040	TVAG_538040	Pantothenate and CoA biosynthesis; Metabolic pathways; Biosynthesis of secondary metabolites	3	High	1
FALSE	High	IsMasterProtein	A2EV08	Clathrin and VPS domain-containing protein OS=Trichomonas vaginalis OX=5722 GN=TVAG_369030 PE=4 SV=1	0	3.271	6	2	2	2	763	84.5	7.08	9.85	2	transport		structural molecule activity	Pf00637, Pf13838	4761376	TVAG_369030	TVAG_369030	Endocytosis	1	High	1
FALSE	High	IsMasterProtein	A2D968	Aminotransferase, class V family protein OS=Trichomonas vaginalis OX=5722 GN=TVAG_183300 PE=3 SV=1	0	3.256	4	1	3	1	371	41.9	7.58	9.6	1	metabolic process	cytoplasm	catalytic activity	Pf00266	5468653	TVAG_183300	TVAG_183300		0	High	1
FALSE	High	IsMasterProtein	A2DB09	60S ribosomal protein L12, putative OS=Trichomonas vaginalis OX=5722 GN=TVAG_015780 PE=3 SV=1	0	3.227	14	2	5	2	160	17.2	9.74	15.01	2	cell organization and biogenesis;metabolic process	ribosome	RNA binding;structural molecule activity	Pf00298, Pf03946	4772513; 4775768; 5467894	TVAG_388550; TVAG_015780; TVAG_378180	TVAG_388550; TVAG_015780; TVAG_378180	Ribosome	1	High	1
FALSE	High	IsMasterProtein	A2DQL6	Uncharacterized protein OS=Trichomonas vaginalis OX=5722 GN=TVAG_266630 PE=3 SV=1	0	3.194	3	1	2	1	710	81.1	5.71	7.19	1	metabolic process	cytoplasm;mitochondrion	catalytic activity;nucleotide binding	Pf00133, Pf01406, Pf09334	4775317	TVAG_266630	TVAG_266630	Aminoacyl-tRNA biosynthesis; Selenocompound metabolism	2	High	1
FALSE	High	IsMasterProtein	A2D9L2	40S ribosomal protein S13, putative OS=Trichomonas vaginalis OX=5722 GN=TVAG_066760 PE=1 SV=1	0	3.18	11	1	2	1	151	17	10.4	7.48	1	metabolic process	ribosome	RNA binding;structural molecule activity	Pf00312, Pf08069	4764246; 4769801; 4774682; 5468427	TVAG_151780; TVAG_459150; TVAG_066760; TVAG_076150	TVAG_151780; TVAG_459150; TVAG_066760; TVAG_076150	Ribosome	1	High	1
FALSE	High	IsMasterProtein	A2FUU3	Adenylate kinase family protein OS=Trichomonas vaginalis OX=5722 GN=TVAG_493000 PE=3 SV=1	0	3.151	11	1	1	1	191	21.2	8.02	3.19	1	metabolic process		catalytic activity;nucleotide binding	Pf00406, Pf13207, Pf13238	4749024	TVAG_493000	TVAG_493000		0	High	1
FALSE	High	IsMasterProtein	A2FRU0	Actinin, putative OS=Trichomonas vaginalis OX=5722 GN=TVAG_156680 PE=4 SV=1	0	3.132	4	1	3	1	609	69	5	18.82	1			metal ion binding;protein binding	Pf00307, Pf06148, Pf08726, Pf11971, Pf12128, Pf13499	4750100	TVAG_156680	TVAG_156680		0	High	1
FALSE	High	IsMasterProtein	A2DQN8	Uncharacterized protein OS=Trichomonas vaginalis OX=5722 GN=TVAG_050990 PE=1 SV=1	0	3.078	18	1	1	1	68	7.6	10.2	4.18	1	cell organization and biogenesis;metabolic process	ribosome	RNA binding;structural molecule activity	Pf01200	4749411; 4756549; 4759437; 4759438; 4766773; 4775339	TVAG_327180; TVAG_057380; TVAG_272940; TVAG_272950; TVAG_050990; TVAG_266850	TVAG_327180; TVAG_057380; TVAG_272940; TVAG_272950; TVAG_050990; TVAG_266850	Ribosome	1	High	1
FALSE	High	IsMasterProtein	A2FJ33	Thioredoxin family protein OS=Trichomonas vaginalis OX=5722 GN=TVAG_204390 PE=4 SV=1	0	3.071	21	1	1	1	107	12.7	6.13	4.53	1	cellular homeostasis;metabolic process;regulation of biological process;response to stimulus	cytosol	antioxidant activity;catalytic activity	Pf00085, Pf13098, Pf13899, Pf13905, Pf14595	4752841	TVAG_204390	TVAG_204390		0	High	1
FALSE	High	IsMasterProtein	A2EL72	Clan MH, family M20, peptidase T-like metallopeptidase OS=Trichomonas vaginalis OX=5722 GN=TVAG_056190 PE=4 SV=1	0	3.036	3	1	6	1	495	54.5	5.97	21.38	1	metabolic process		catalytic activity	Pf01546, Pf04389, Pf07687	4764504	TVAG_056190	TVAG_056190	Metabolic pathways; Glutathione metabolism	2	High	1
FALSE	High	IsMasterProtein	A2DVD8	Ribosomal protein S19, putative OS=Trichomonas vaginalis OX=5722 GN=TVAG_055940 PE=1 SV=1	0	3.014	10	1	1	1	144	16.2	10.18	3.6	1	cell organization and biogenesis;metabolic process	ribosome	RNA binding;structural molecule activity	Pf00203	4764479; 4767364; 4770571; 4773624	TVAG_055940; TVAG_126060; TVAG_074310; TVAG_208960	TVAG_055940; TVAG_126060; TVAG_074310; TVAG_208960	Ribosome	1	High	1
FALSE	High	IsMasterProtein	A2DFF0	Ribosomal protein, putative OS=Trichomonas vaginalis OX=5722 GN=TVAG_437020 PE=4 SV=1	0	2.92	6	1	3	1	209	23.7	10.24	7.71	1	cell organization and biogenesis;metabolic process	ribosome	RNA binding;structural molecule activity	Pf00252	5466423	TVAG_437020	TVAG_437020		0	High	1
FALSE	High	IsMasterProtein	A2E4V9	Uncharacterized protein OS=Trichomonas vaginalis OX=5722 GN=TVAG_161040 PE=4 SV=1	0	2.879	3	1	1	1	405	45.1	5.9	3.51	1	metabolic process	cytoplasm	catalytic activity;nucleotide binding	Pf00899, Pf01488, Pf02134, Pf08825, Pf09358, Pf10585	4770259	TVAG_161040	TVAG_161040	Ubiquitin mediated proteolysis	1	High	1
FALSE	High	IsMasterProtein	A2ETR2	40S ribosomal protein S17-B, putative OS=Trichomonas vaginalis OX=5722 GN=TVAG_314730 PE=3 SV=1	0	2.838	9	1	4	1	129	15	10.4	14.48	1	cell organization and biogenesis;metabolic process	ribosome	structural molecule activity	Pf00833	4761791	TVAG_314730	TVAG_314730	Ribosome	1	High	1
FALSE	High	IsMasterProtein	A2FDS0	Ribosomal protein S3Ae, putative OS=Trichomonas vaginalis OX=5722 GN=TVAG_414510 PE=4 SV=1	0	2.77	6	1	1	1	247	28.1	9.45	5.05	1	metabolic process	cytoplasm;cytosol;ribosome	structural molecule activity	Pf01015	4754747	TVAG_414510	TVAG_414510	Ribosome	1	High	1
FALSE	High	IsMasterProtein	A2DYD5	Uncharacterized protein OS=Trichomonas vaginalis OX=5722 GN=TVAG_393390 PE=4 SV=1	0	2.769	2	1	4	1	563	64	5.3	10.86	1	metabolic process	membrane	catalytic activity		4772604	TVAG_393390	TVAG_393390		0	High	1
FALSE	High	IsMasterProtein	A2DUA7	QXW lectin repeat family protein OS=Trichomonas vaginalis OX=5722 GN=TVAG_261950 PE=4 SV=1	0	2.769	9	1	1	1	131	15	6.35	3.63	1				Pf00652, Pf14200	4773950	TVAG_261950	TVAG_261950		0	High	1
FALSE	High	IsMasterProtein	A2GYE6	40S ribosomal protein S21 OS=Trichomonas vaginalis OX=5722 GN=TVAG_459980 PE=3 SV=1	0	2.701	12	1	2	1	90	9.9	5.39	6.32	1	metabolic process	ribosome	structural molecule activity	Pf01249	4735237	TVAG_459980	TVAG_459980	Ribosome	1	High	1
FALSE	High	IsMasterProtein	A2FMX3	Uncharacterized protein OS=Trichomonas vaginalis OX=5722 GN=TVAG_455110 PE=3 SV=1	0	2.69	2	1	1	1	831	95.7	8.22	4.32	1	metabolic process		protein binding	Pf00888	4751466	TVAG_455110	TVAG_455110		0	High	1
FALSE	High	IsMasterProtein	A2EAY1	EF hand family protein OS=Trichomonas vaginalis OX=5722 GN=TVAG_118780 PE=4 SV=1	0	2.613	7	1	2	1	166	19	5.39	4.74	1			metal ion binding	Pf00036, Pf13499, Pf13833	4768159	TVAG_118780	TVAG_118780		0	High	1
FALSE	High	IsMasterProtein	A2ERB4	Seryl-tRNA synthetase family protein OS=Trichomonas vaginalis OX=5722 GN=TVAG_305400 PE=4 SV=1	0	2.612	2	1	2	1	501	56.9	6.34	6.22	1	metabolic process	cytoplasm	catalytic activity;nucleotide binding	Pf00012, Pf00587, Pf02403, Pf03961	4762654	TVAG_305400	TVAG_305400	Aminoacyl-tRNA biosynthesis	1	High	1
FALSE	High	IsMasterProtein	A2D8B6	C2 domain containing protein OS=Trichomonas vaginalis OX=5722 GN=TVAG_072120 PE=4 SV=1	0	2.598	4	1	1	1	290	33.3	6.43	3.94	1			protein binding	Pf00168	5469113	TVAG_072120	TVAG_072120		0	High	1
FALSE	High	IsMasterProtein	A2DZI2	Adaptin N terminal region family protein OS=Trichomonas vaginalis OX=5722 GN=TVAG_373190 PE=4 SV=1	0	2.502	2	1	2	1	808	90.1	5.22	6.16	1	transport	cytoplasm;membrane		Pf01602, Pf12717, Pf13646	4772174	TVAG_373190	TVAG_373190		0	High	1
FALSE	High	IsMasterProtein	Q8WR12	Hybrid-cluster protein OS=Trichomonas vaginalis OX=5722 GN=HCP PE=2 SV=1	0	2.399	4	1	3	1	514	56.8	8	9.35	1	metabolic process	cytoplasm	catalytic activity	Pf03063					0	High	1
FALSE	High	IsMasterProtein	A2FPV1	60s Acidic ribosomal protein OS=Trichomonas vaginalis OX=5722 GN=TVAG_220300 PE=3 SV=1	0.002	2.274	9	1	2	1	106	10.9	4.5	5.07	1	metabolic process	ribosome	structural molecule activity	Pf00428	4750768	TVAG_220300	TVAG_220300		0	High	1
FALSE	High	IsMasterProtein	A2E7Y6	Purine nucleoside phosphorylase, putative OS=Trichomonas vaginalis OX=5722 GN=TVAG_127180 PE=1 SV=1	0.004	2.103	5	1	1	1	236	25.9	6.33	3.05	1	metabolic process		catalytic activity	Pf01048	4769164	TVAG_127180	TVAG_127180	Metabolic pathways; Pyrimidine metabolism; Purine metabolism; Biosynthesis of secondary metabolites; Nicotinate and nicotinamide metabolism	5	High	1
FALSE	High	IsMasterProtein	A2EUN9	HMG box family protein OS=Trichomonas vaginalis OX=5722 GN=TVAG_161660 PE=4 SV=1	0.004	2.075	13	1	1	1	100	11.4	7.09	3.14	1		nucleus	DNA binding	Pf00505, Pf09011	4761473	TVAG_161660	TVAG_161660		0	High	1
FALSE	High	IsMasterProtein	A2GN76	Ribosomal protein L6, putative OS=Trichomonas vaginalis OX=5722 GN=TVAG_318710 PE=4 SV=1	0.004	2.049	5	1	2	1	197	22.8	7.91	5.42	1	metabolic process	ribosome	RNA binding;structural molecule activity		4739016	TVAG_318710	TVAG_318710		0	High	1
FALSE	High	IsMasterProtein	A2ESK3	Ras family protein OS=Trichomonas vaginalis OX=5722 GN=TVAG_350580 PE=4 SV=1	0.004	2.031	5	1	4	1	204	22	5.5	11.61	1	regulation of biological process;response to stimulus	endosome	catalytic activity;nucleotide binding	Pf00025, Pf00071, Pf04670, Pf08477	4762241	TVAG_350580	TVAG_350580		0	High	1
FALSE	High	IsMasterProtein	A2EFS6	Guanine nucleotide-binding protein beta subunit, putative OS=Trichomonas vaginalis OX=5722 GN=TVAG_145570 PE=4 SV=1	0.004	2.017	4	1	2	1	335	37	6.79	7.01	1			protein binding	Pf00400	4766376	TVAG_145570	TVAG_145570		0	High	1
FALSE	High	IsMasterProtein	A2EV87	Uncharacterized protein OS=Trichomonas vaginalis OX=5722 GN=TVAG_043470 PE=4 SV=1	0.004	1.971	7	1	1	1	202	23.2	10.27	3.25	1			RNA binding	Pf00076, Pf13893, Pf14259	4761248	TVAG_043470	TVAG_043470		0	High	1
FALSE	High	IsMasterProtein	A2DHY3	Cofilin/tropomyosin-type actin-binding protein OS=Trichomonas vaginalis OX=5722 GN=TVAG_402260 PE=4 SV=1	0.004	1.954	7	1	1	1	142	16	6.19	2.92	1			protein binding	Pf00241	5465502	TVAG_402260	TVAG_402260		0	High	1
FALSE	High	IsMasterProtein	A2EXW1	60S acidic ribosomal protein P1, putative OS=Trichomonas vaginalis OX=5722 GN=TVAG_020470 PE=3 SV=1	0.004	1.932	9	1	3	1	105	11.1	4.21	8.58	1	metabolic process;regulation of biological process	ribosome	enzyme regulator activity;structural molecule activity	Pf00428	4760334	TVAG_020470	TVAG_020470	Ribosome	1	High	1
FALSE	High	IsMasterProtein	A2DL09	Chaperonin, putative OS=Trichomonas vaginalis OX=5722 GN=TVAG_147070 PE=3 SV=1	0.004	1.93	6	1	1	1	535	58.8	5.62	5.68	1	metabolic process	cytoplasm	nucleotide binding;protein binding	Pf00118	5464481	TVAG_147070	TVAG_147070		0	High	1
FALSE	High	IsMasterProtein	A2DZ26	Ribosomal protein L13, putative OS=Trichomonas vaginalis OX=5722 GN=TVAG_026230 PE=1 SV=1	0.004	1.919	4	1	1	1	200	22.5	9.94	2.08	1	metabolic process	ribosome	RNA binding;structural molecule activity	Pf00572	4772289	TVAG_026230	TVAG_026230	Ribosome	1	High	1
FALSE	High	IsMasterProtein	A2E211	Ribosomal protein S15a, putative OS=Trichomonas vaginalis OX=5722 GN=TVAG_164700 PE=3 SV=1	0.004	1.89	10	1	1	1	130	14.6	9.92	2.6	1	metabolic process	ribosome	structural molecule activity	Pf00410	4771337	TVAG_164700	TVAG_164700	Ribosome	1	High	1
FALSE	High	IsMasterProtein	A2DGQ4	Ribosomal protein S10p/S20e, putative OS=Trichomonas vaginalis OX=5722 GN=TVAG_110530 PE=3 SV=1	0.004	1.879	8	1	1	1	122	13.8	9.58	2.68	1	metabolic process	ribosome	structural molecule activity	Pf00338	4767887; 5465346; 5465978	TVAG_482300; TVAG_178600; TVAG_110530	TVAG_482300; TVAG_178600; TVAG_110530	Ribosome	1	High	1
FALSE	High	IsMasterProtein	A2FFH9	Ribosomal protein L38e, putative OS=Trichomonas vaginalis OX=5722 GN=TVAG_066460 PE=1 SV=1	0.004	1.873	27	1	1	1	74	8.4	9.7	3.39	1	cell organization and biogenesis;metabolic process	ribosome	RNA binding;structural molecule activity	Pf01781	4754119	TVAG_066460	TVAG_066460	Ribosome	1	High	1
FALSE	High	IsMasterProtein	A2FMX1	Uncharacterized protein OS=Trichomonas vaginalis OX=5722 GN=TVAG_455090 PE=4 SV=1	0.004	1.839	5	1	2	1	218	22.6	9.61	5.83	1		membrane			4751464	TVAG_455090	TVAG_455090		0	High	1
FALSE	High	IsMasterProtein	A2DYS0	Uncharacterized protein OS=Trichomonas vaginalis OX=5722 GN=TVAG_111510 PE=4 SV=1	0.004	1.834	9	1	1	1	115	12.6	9.79	2.88	1				Pf03297	4759623; 4772448	TVAG_111510; TVAG_426530	TVAG_111510; TVAG_426530		0	High	1
FALSE	High	IsMasterProtein	A2DM03	Phosphofructokinase family protein OS=Trichomonas vaginalis OX=5722 GN=TVAG_462920 PE=4 SV=1	0.004	1.83	4	1	3	1	324	34.5	8.16	7.13	1	metabolic process		catalytic activity;nucleotide binding	Pf00365	5464119	TVAG_462920	TVAG_462920		0	High	1
FALSE	High	IsMasterProtein	A2FGU9	Anticodon binding domain containing protein OS=Trichomonas vaginalis OX=5722 GN=TVAG_053680 PE=4 SV=1	0.004	1.809	3	1	1	1	513	58.5	7.06	3.58	1	metabolic process	cytoplasm	catalytic activity;nucleotide binding	Pf00587, Pf03129, Pf09180	4753613	TVAG_053680	TVAG_053680	Aminoacyl-tRNA biosynthesis	1	High	1
FALSE	High	IsMasterProtein	A2FJP6	Clan MH, family M20, peptidase T-like metallopeptidase OS=Trichomonas vaginalis OX=5722 GN=TVAG_370490 PE=4 SV=1	0.004	1.719	2	1	2	1	474	51.6	5.1	5.94	1	metabolic process		catalytic activity	Pf01546	4752621	TVAG_370490	TVAG_370490		0	High	1
FALSE	High	IsMasterProtein	A2F422	Adenylyl cyclase-associated protein OS=Trichomonas vaginalis OX=5722 GN=TVAG_407250 PE=3 SV=1	0.004	1.681	2	1	1	1	427	46.2	6.9	2.74	1	cell organization and biogenesis;regulation of biological process;response to stimulus	cytoskeleton	protein binding	Pf01213, Pf08603	4758195	TVAG_407250	TVAG_407250		0	High	1
FALSE	High	IsMasterProtein	A2FRG8	Mob1/phocein family protein OS=Trichomonas vaginalis OX=5722 GN=TVAG_344540 PE=4 SV=1	0.005	1.596	6	1	1	1	211	24.3	6.87	2.74	1				Pf03637	4750210	TVAG_344540	TVAG_344540		0	High	1
FALSE	High	IsMasterProtein	A2EC18	Uncharacterized protein OS=Trichomonas vaginalis OX=5722 GN=TVAG_137850 PE=4 SV=1	0.005	1.585	0	1	1	1	1451	165.7	6.24	0	1					4767720	TVAG_137850	TVAG_137850		0	High	1
FALSE	High	IsMasterProtein	A2F3F8	Nuclear pore protein OS=Trichomonas vaginalis OX=5722 GN=TVAG_286750 PE=3 SV=1	0.005	1.561	1	1	2	1	738	85.1	5.27	0	1	cell organization and biogenesis;transport	membrane;nucleus	structural molecule activity	Pf04097	4758359	TVAG_286750	TVAG_286750	RNA transport	1	High	1
FALSE	High	IsMasterProtein	A2D780	Ribosomal protein L21e, putative OS=Trichomonas vaginalis OX=5722 GN=TVAG_119330 PE=4 SV=1	0.007	1.558	5	1	1	1	159	17.9	11.34	2.62	1	metabolic process	ribosome	structural molecule activity	Pf01157	4720835	TVAG_119330	TVAG_119330	Ribosome	1	High	1
FALSE	High	IsMasterProtein	A2DHU7	Uncharacterized protein OS=Trichomonas vaginalis OX=5722 GN=TVAG_121550 PE=1 SV=1	0.007	1.543	7	1	2	1	151	17	10.18	4.73	1	metabolic process	ribosome	RNA binding;structural molecule activity	Pf00828	4743376; 4763434; 4768690; 5465478	TVAG_346410; TVAG_300490; TVAG_121550; TVAG_401890	TVAG_346410; TVAG_300490; TVAG_121550; TVAG_401890	Ribosome	1	High	1
FALSE	High	IsMasterProtein	A2ELA0	AMP-binding enzyme family protein OS=Trichomonas vaginalis OX=5722 GN=TVAG_069460 PE=4 SV=1	0.007	1.531	4	1	2	1	633	70.2	6.79	7.29	1	metabolic process		catalytic activity	Pf00501	4764455	TVAG_069460	TVAG_069460	Fatty acid biosynthesis; Peroxisome; Fatty acid degradation; Fatty acid metabolism; Metabolic pathways	5	High	1
FALSE	High	IsMasterProtein	A2G4P3	Nucleoside diphosphate kinase OS=Trichomonas vaginalis OX=5722 GN=TVAG_293370 PE=3 SV=1	0.007	1.521	13	1	1	1	137	15.3	6.93	2.31	1	metabolic process		catalytic activity;nucleotide binding	Pf00334	4745528	TVAG_293370	TVAG_293370	Biosynthesis of secondary metabolites; Biosynthesis of antibiotics; Metabolic pathways; Pyrimidine metabolism; Purine metabolism	5	High	1

## Sheet: Trophozoite 3 proteins
Checked	Protein FDR Confidence: Combined	Master	Accession	Description	Exp. q-value: Combined	Sum PEP Score	Coverage [%]	# Peptides	# PSMs	# Unique Peptides	# AAs	MW [kDa]	calc. pI	Score Sequest HT: Sequest HT	# Peptides (by Search Engine): Sequest HT	Biological Process	Cellular Component	Molecular Function	Pfam IDs	Entrez Gene ID	Ensembl Gene ID	Gene Symbol	KEGG Pathways	# Protein Pathway Groups	Found in Sample: [S6] F6: Sample, br3, tropph	# Protein Groups	Modifications
FALSE	High	IsMasterProtein	A2GA05	Glyceraldehyde-3-phosphate dehydrogenase OS=Trichomonas vaginalis OX=5722 GN=TVAG_412780 PE=3 SV=1	0	92.898	52	19	202	2	361	39.2	7.62	857.51	19	metabolic process		catalytic activity;nucleotide binding	Pf00044, Pf02800	4743656	TVAG_412780	TVAG_412780		0	High	1
FALSE	High	IsMasterProtein	A2E269	Enolase 4, putative OS=Trichomonas vaginalis OX=5722 GN=TVAG_464170 PE=3 SV=1	0	92.176	42	17	156	4	493	53.3	6.73	715.8	17	metabolic process		catalytic activity;metal ion binding	Pf00113, Pf03952	4771259	TVAG_464170	TVAG_464170	Carbon metabolism; Biosynthesis of amino acids; Biosynthesis of secondary metabolites; Glycolysis / Gluconeogenesis; Biosynthesis of antibiotics; Metabolic pathways; RNA degradation	7	High	1
FALSE	High	IsMasterProtein	Q27820	Glyceraldehyde-3-phosphate dehydrogenase (Fragment) OS=Trichomonas vaginalis OX=5722 PE=2 SV=1	0	91.664	53	19	193	3	350	38.1	7.62	808.73	19	metabolic process	cytosol	catalytic activity;nucleotide binding	Pf00044, Pf02800					0	High	1
FALSE	High	IsMasterProtein	Q5EFD8	Enolase 3, putative OS=Trichomonas vaginalis OX=5722 GN=Eno PE=2 SV=1	0	81.312	42	16	133	3	472	51.3	6.19	583.1	16	metabolic process;response to stimulus	cell surface	catalytic activity;metal ion binding;protein binding	Pf00113, Pf03952	4761249	TVAG_043500	TVAG_043500	Biosynthesis of secondary metabolites; Glycolysis / Gluconeogenesis; Biosynthesis of antibiotics; Metabolic pathways; RNA degradation; Carbon metabolism; Biosynthesis of amino acids	7	High	1
FALSE	High	IsMasterProtein	A2EM29	Glyceraldehyde-3-phosphate dehydrogenase OS=Trichomonas vaginalis OX=5722 GN=TVAG_475220 PE=3 SV=1	0	75.294	47	16	142	1	361	39.2	8.03	633.76	16	metabolic process		catalytic activity;nucleotide binding	Pf00044, Pf02800	4764163	TVAG_475220	TVAG_475220		0	High	1
FALSE	High	IsMasterProtein	Q27088	Pyruvate:ferredoxin oxidoreductase A OS=Trichomonas vaginalis OX=5722 GN=pfoA PE=4 SV=1	0	60.627	17	13	82	6	1157	127.9	8.03	367.61	13	metabolic process;response to stimulus		catalytic activity;metal ion binding	Pf00037, Pf01558, Pf01855, Pf02775, Pf10371, Pf12837, Pf12838, Pf13183, Pf13187, Pf13237, Pf13484, Pf13534	5466916	TVAG_198110	TVAG_198110		0	High	1
FALSE	High	IsMasterProtein	Q27090	Hydrogenosomal malic enzyme subunit B proprotein OS=Trichomonas vaginalis OX=5722 GN=maeB PE=4 SV=1	0	57.014	29	14	126	2	567	63.2	6.92	466.18	14	metabolic process		catalytic activity;metal ion binding;nucleotide binding	Pf00390, Pf03949	5466054	TVAG_238830	TVAG_238830		0	High	1
FALSE	High	IsMasterProtein	Q27093	AP65-1 adhesin OS=Trichomonas vaginalis OX=5722 GN=AP65-1 PE=2 SV=1	0	52.879	27	13	124	2	567	63.2	7.53	445.99	13	metabolic process		catalytic activity;metal ion binding;nucleotide binding	Pf00390, Pf03949					0	High	1
FALSE	High	IsMasterProtein	A2EKU1	Phosphoenol pyruvate carboxykinase, putative OS=Trichomonas vaginalis OX=5722 GN=TVAG_310250 PE=3 SV=1	0	48.009	21	8	84	6	600	67	7.12	365.13	8	metabolic process		catalytic activity;nucleotide binding	Pf00821	4764619	TVAG_310250	TVAG_310250	Biosynthesis of secondary metabolites; Biosynthesis of antibiotics; Glycolysis / Gluconeogenesis; Citrate cycle (TCA cycle); Metabolic pathways; Pyruvate metabolism	6	High	1
FALSE	High	IsMasterProtein	A2F1M8	Malate dehydrogenase:SUBUNIT=A, putative OS=Trichomonas vaginalis OX=5722 GN=TVAG_412220 PE=4 SV=1	0	47.867	30	13	97	1	566	62.9	7.96	368.29	13	metabolic process		catalytic activity;metal ion binding;nucleotide binding	Pf00390, Pf03949	4759018	TVAG_412220	TVAG_412220	Pyruvate metabolism; Carbon metabolism	2	High	1
FALSE	High	IsMasterProtein	Q27102	AP65-3 adhesin OS=Trichomonas vaginalis OX=5722 PE=2 SV=1	0	45.936	29	13	99	2	567	63.1	7.96	357.43	13	metabolic process		catalytic activity;metal ion binding;nucleotide binding	Pf00390, Pf03949					0	High	1
FALSE	High	IsMasterProtein	A2EBB4	Enolase 2, putative OS=Trichomonas vaginalis OX=5722 GN=TVAG_329460 PE=3 SV=1	0	44.507	32	13	86	1	472	51.2	6.02	293.02	13	metabolic process		catalytic activity;metal ion binding	Pf00113, Pf03952	4767990	TVAG_329460	TVAG_329460	Carbon metabolism; Biosynthesis of amino acids; Biosynthesis of secondary metabolites; Glycolysis / Gluconeogenesis; Biosynthesis of antibiotics; Metabolic pathways; RNA degradation	7	High	1
FALSE	High	IsMasterProtein	Q27234	AP65-2 adhesin OS=Trichomonas vaginalis OX=5722 GN=AP65-2 PE=2 SV=1	0	43.932	28	12	89	1	567	63	8.13	334.03	12	metabolic process		catalytic activity;metal ion binding;nucleotide binding	Pf00390, Pf03949					0	High	1
FALSE	High	IsMasterProtein	A2F855	Pyruvate:ferredoxin oxidoreductase BII OS=Trichomonas vaginalis OX=5722 GN=TVAG_242960 PE=4 SV=1	0	39.377	17	12	47	3	1157	128	7.93	174.3	12	metabolic process;response to stimulus		catalytic activity;metal ion binding	Pf00037, Pf01558, Pf01855, Pf02775, Pf10371, Pf12797, Pf12837, Pf12838, Pf13183, Pf13187, Pf13237, Pf13484, Pf13534, Pf14697	4756734	TVAG_242960	TVAG_242960		0	High	1
FALSE	High	IsMasterProtein	Q27089	Pyruvate:ferredoxin oxidoreductase proprotein OS=Trichomonas vaginalis OX=5722 GN=pfoB PE=4 SV=1	0	38.846	14	11	58	1	1157	127.9	8.03	229.28	11	metabolic process		catalytic activity;metal ion binding	Pf00037, Pf01558, Pf01855, Pf02775, Pf10371, Pf12797, Pf12837, Pf12838, Pf13183, Pf13187, Pf13237, Pf13484, Pf13534, Pf14697					0	High	1
FALSE	High	IsMasterProtein	A2EYV2	Phosphoenol pyruvate carboxykinase, putative OS=Trichomonas vaginalis OX=5722 GN=TVAG_213710 PE=3 SV=1	0	37.195	18	6	68	1	599	67	6.38	285.12	6	metabolic process		catalytic activity;nucleotide binding	Pf00821	4760003	TVAG_213710	TVAG_213710	Glycolysis / Gluconeogenesis; Citrate cycle (TCA cycle); Metabolic pathways; Pyruvate metabolism; Biosynthesis of secondary metabolites; Biosynthesis of antibiotics	6	High	1
FALSE	High	IsMasterProtein	O15567	Succinate-CoA ligase subunit beta (Fragment) OS=Trichomonas vaginalis OX=5722 GN=ap51-3 PE=2 SV=1	0	36.843	29	6	36	2	405	43.4	8.03	177.42	6	metabolic process		catalytic activity;nucleotide binding	Pf00549, Pf08442, Pf13549					0	High	1
FALSE	High	IsMasterProtein	A2FBC9	4-alpha-glucanotransferase family protein OS=Trichomonas vaginalis OX=5722 GN=TVAG_157940 PE=4 SV=1	0	34.557	13	8	53	3	932	109	6.13	209.71	8	metabolic process		catalytic activity	Pf00686, Pf02446	4755597	TVAG_157940	TVAG_157940	Starch and sucrose metabolism; Metabolic pathways	2	High	1
FALSE	High	IsMasterProtein	A2DKH3	Alpha-actinin, putative OS=Trichomonas vaginalis OX=5722 GN=TVAG_190450 PE=4 SV=1	0	34.555	8	5	28	5	931	106.2	5.02	112.82	5			metal ion binding;protein binding	Pf00307, Pf11971	5464671	TVAG_190450	TVAG_190450		0	High	1
FALSE	High	IsMasterProtein	A2DGG1	Actinin, putative OS=Trichomonas vaginalis OX=5722 GN=TVAG_239310 PE=4 SV=1	0	34.376	11	7	31	7	1129	127.8	5	135.23	7			metal ion binding;protein binding	Pf00307, Pf11971, Pf13405, Pf13499	5466096	TVAG_239310	TVAG_239310		0	High	1
FALSE	High	IsMasterProtein	A2ED62	Phosphoenol pyruvate carboxykinase, putative OS=Trichomonas vaginalis OX=5722 GN=TVAG_420390 PE=3 SV=1	0	34.111	17	6	62	1	600	67.1	6.71	242.75	6	metabolic process		catalytic activity;nucleotide binding	Pf00821, Pf08504	4767336	TVAG_420390	TVAG_420390		0	High	1
FALSE	High	IsMasterProtein	A2F093	Phosphoglycerate kinase OS=Trichomonas vaginalis OX=5722 GN=TVAG_383940 PE=3 SV=1	0	32.565	34	11	88	11	419	45.3	7.28	266.65	11	metabolic process		catalytic activity;nucleotide binding	Pf00162	4759482	TVAG_383940	TVAG_383940	Metabolic pathways; Carbon metabolism; Biosynthesis of secondary metabolites; Biosynthesis of amino acids; Biosynthesis of antibiotics; Glycolysis / Gluconeogenesis	6	High	1
FALSE	High	IsMasterProtein	Q9BKK1	Actin type 6 OS=Trichomonas vaginalis OX=5722 GN=ACT PE=3 SV=1	0	31.854	23	6	66	6	376	41.8	5.26	304.25	6				Pf00022					0	High	1
FALSE	High	IsMasterProtein	O61068	Pyrophosphate--fructose 6-phosphate 1-phosphotransferase 1 OS=Trichomonas vaginalis OX=5722 GN=Pfk1 PE=1 SV=1	0	30.442	27	7	42	7	426	46.5	7.46	175.95	7	metabolic process	cytoplasm	catalytic activity;metal ion binding	Pf00365, Pf04252	4770885		TVAG_430830		0	High	1
FALSE	High	IsMasterProtein	A2FAF3	Fructose-1,6-bisphosphate aldolase, putative OS=Trichomonas vaginalis OX=5722 GN=TVAG_300000 PE=4 SV=1	0	29.517	30	6	62	1	328	36.2	6.47	222.53	6	metabolic process		catalytic activity;metal ion binding	Pf01116	4755919	TVAG_300000	TVAG_300000	Biosynthesis of secondary metabolites; Metabolic pathways; Biosynthesis of antibiotics; Fructose and mannose metabolism; Pentose phosphate pathway; Biosynthesis of amino acids; Carbon metabolism; Glycolysis / Gluconeogenesis	8	High	1
FALSE	High	IsMasterProtein	A2EEC2	Pyruvate, phosphate dikinase OS=Trichomonas vaginalis OX=5722 GN=TVAG_073860 PE=3 SV=1	0	28.585	9	5	50	5	917	101	6.11	227.77	5	metabolic process		catalytic activity;metal ion binding;nucleotide binding	Pf00391, Pf01326, Pf02896	4766931	TVAG_073860	TVAG_073860		0	High	1
FALSE	High	IsMasterProtein	Q27819	Cytosolic malate dehydrogenase OS=Trichomonas vaginalis OX=5722 PE=1 SV=1	0	28.058	19	4	54	2	332	35.7	6.44	268.82	4	metabolic process		catalytic activity	Pf00056, Pf02866					0	High	1
FALSE	High	IsMasterProtein	A2F6S0	Fructose-1,6-bisphosphate aldolase OS=Trichomonas vaginalis OX=5722 GN=TVAG_043060 PE=4 SV=1	0	27.687	31	6	60	1	328	36.2	6.2	213.3	6	metabolic process		catalytic activity;metal ion binding	Pf01116	4757204; 4757205	TVAG_043060; TVAG_043070	TVAG_043060; TVAG_043070	Carbon metabolism; Biosynthesis of amino acids; Biosynthesis of antibiotics; Fructose and mannose metabolism; Glycolysis / Gluconeogenesis; Biosynthesis of secondary metabolites; Pentose phosphate pathway; Metabolic pathways	8	High	1
FALSE	High	IsMasterProtein	A2ECS2	Uncharacterized protein OS=Trichomonas vaginalis OX=5722 GN=TVAG_276410 PE=4 SV=1	0	27.245	12	8	57	8	841	93.3	6.55	190.26	8			catalytic activity;nucleotide binding	Pf00009, Pf00679, Pf03144, Pf03764, Pf14492	4767491	TVAG_276410	TVAG_276410		0	High	1
FALSE	High	IsMasterProtein	O97108	Elongation factor 1-alpha (Fragment) OS=Trichomonas vaginalis OX=5722 GN=tef1 PE=2 SV=1	0	26.827	18	6	53	6	422	46.6	8.63	207.75	6	metabolic process;regulation of biological process;response to stimulus	cytoplasm	catalytic activity;nucleotide binding;RNA binding	Pf00009, Pf01926, Pf03143, Pf03144, Pf08477, Pf09439					0	High	1
FALSE	High	IsMasterProtein	A2EAJ8	Malic enzyme OS=Trichomonas vaginalis OX=5722 GN=TVAG_491670 PE=3 SV=1	0	25.905	21	5	19	5	398	42.4	6.8	80.6	5	metabolic process		catalytic activity;metal ion binding;nucleotide binding	Pf00390, Pf03949	4768243	TVAG_491670	TVAG_491670		0	High	1
FALSE	High	IsMasterProtein	A2F259	4-alpha-glucanotransferase family protein OS=Trichomonas vaginalis OX=5722 GN=TVAG_154680 PE=4 SV=1	0	24.555	13	8	40	1	930	108.7	6.02	127.14	8	metabolic process		catalytic activity	Pf00686, Pf02446	4758822	TVAG_154680	TVAG_154680	Starch and sucrose metabolism; Metabolic pathways	2	High	1
FALSE	High	IsMasterProtein	A2E3F9	4-alpha-glucanotransferase family protein OS=Trichomonas vaginalis OX=5722 GN=TVAG_222040 PE=4 SV=1	0	22.702	11	8	41	1	930	108.6	6.3	126.67	8	metabolic process		catalytic activity	Pf00686, Pf02446	4770818	TVAG_222040	TVAG_222040	Starch and sucrose metabolism; Metabolic pathways	2	High	1
FALSE	High	IsMasterProtein	Q2PCA5	A-type flavoprotein (Fragment) OS=Trichomonas vaginalis OX=5722 GN=fprA PE=2 SV=1	0	21.023	10	5	18	5	852	92.7	6.21	75.6	5	metabolic process		catalytic activity;metal ion binding;nucleotide binding	Pf00070, Pf00753, Pf07992, Pf13434					0	High	1
FALSE	High	IsMasterProtein	O15566	Succinate-CoA ligase subunit beta (Fragment) OS=Trichomonas vaginalis OX=5722 GN=ap51-2 PE=2 SV=1	0	20.462	18	5	30	1	405	43.3	7.14	129.56	5	metabolic process		catalytic activity;nucleotide binding	Pf00549, Pf08442, Pf13549					0	High	1
FALSE	High	IsMasterProtein	A2FJ30	Malate dehydrogenase, putative OS=Trichomonas vaginalis OX=5722 GN=TVAG_204360 PE=3 SV=1	0	20.445	14	3	35	1	332	35.7	6.46	185.34	3	metabolic process	cytoplasm	catalytic activity	Pf00056, Pf02866	4752838	TVAG_204360	TVAG_204360	Biosynthesis of secondary metabolites; Cysteine and methionine metabolism; Biosynthesis of antibiotics; Glyoxylate and dicarboxylate metabolism; Citrate cycle (TCA cycle); Pyruvate metabolism; Carbon metabolism; Metabolic pathways	8	High	1
FALSE	High	IsMasterProtein	A2FTT2	Uncharacterized protein OS=Trichomonas vaginalis OX=5722 GN=TVAG_092750 PE=4 SV=1	0	19.79	20	6	27	6	375	41.5	6.68	108.98	6	metabolic process		catalytic activity;nucleotide binding	Pf02685	4749390	TVAG_092750	TVAG_092750		0	High	1
FALSE	High	IsMasterProtein	A2FT29	Triosephosphate isomerase OS=Trichomonas vaginalis OX=5722 GN=TVAG_096350 PE=1 SV=1	0	18.756	20	3	13	3	252	27.4	6.01	69.76	3	metabolic process	cytosol	catalytic activity	Pf00121	4749642	TVAG_096350	TVAG_096350	Inositol phosphate metabolism; Fructose and mannose metabolism; Biosynthesis of amino acids; Carbon metabolism; Glycolysis / Gluconeogenesis; Biosynthesis of secondary metabolites; Metabolic pathways; Biosynthesis of antibiotics	8	High	1
FALSE	High	IsMasterProtein	A2EBX0	Succinate--CoA ligase [ADP-forming] subunit beta, mitochondrial OS=Trichomonas vaginalis OX=5722 GN=TVAG_259190 PE=3 SV=1	0	17.674	12	3	23	1	407	43.8	7.01	119.58	3	metabolic process	mitochondrion	catalytic activity;metal ion binding;nucleotide binding	Pf00549, Pf08442, Pf13549	4767769	TVAG_259190	TVAG_259190	Biosynthesis of antibiotics; Propanoate metabolism; Citrate cycle (TCA cycle); Metabolic pathways; Carbon metabolism; Biosynthesis of secondary metabolites	6	High	1
FALSE	High	IsMasterProtein	Q4KXQ3	14-3-3 protein A isoform OS=Trichomonas vaginalis OX=5722 GN=TVAG_462940 PE=2 SV=1	0	16.806	13	2	21	2	237	27.1	5.19	96.82	2			protein binding	Pf00244	5464121	TVAG_462940	TVAG_462940		0	High	1
FALSE	High	IsMasterProtein	A2E4S6	40s ribosomal protein S5-B, putative OS=Trichomonas vaginalis OX=5722 GN=TVAG_246200 PE=1 SV=1	0	16.169	31	3	15	1	193	21.6	9.14	75.21	3	cell organization and biogenesis;metabolic process	ribosome	RNA binding;structural molecule activity	Pf00177	4770350	TVAG_246200	TVAG_246200	Ribosome	1	High	1
FALSE	High	IsMasterProtein	A2FH22	Actin family protein OS=Trichomonas vaginalis OX=5722 GN=TVAG_354020 PE=3 SV=1	0	15.965	8	2	10	2	390	44.1	5.83	49.18	2	cell organization and biogenesis;regulation of biological process	cytoskeleton	nucleotide binding	Pf00022	4753552; 4753554	TVAG_354020; TVAG_354040	TVAG_354020; TVAG_354040		0	High	1
FALSE	High	IsMasterProtein	A2DFZ5	40S ribosomal protein S5, putative OS=Trichomonas vaginalis OX=5722 GN=TVAG_163180 PE=3 SV=1	0	15.938	31	3	14	1	193	21.7	9.14	69.94	3	cell organization and biogenesis;metabolic process	ribosome	RNA binding;structural molecule activity	Pf00177	5466166; 5466168; 5466191; 5466192	TVAG_163180; TVAG_163210; TVAG_163440; TVAG_163450	TVAG_163180; TVAG_163210; TVAG_163440; TVAG_163450	Ribosome	1	High	1
FALSE	High	IsMasterProtein	A2E7V8	Glucose-6-phosphate isomerase OS=Trichomonas vaginalis OX=5722 GN=TVAG_061930 PE=3 SV=1	0	14.704	6	2	20	2	542	61.1	6.35	98.92	2	metabolic process		catalytic activity	Pf00342	4769242	TVAG_061930	TVAG_061930	Carbon metabolism; Glycolysis / Gluconeogenesis; Biosynthesis of secondary metabolites; Starch and sucrose metabolism; Biosynthesis of antibiotics; Metabolic pathways; Pentose phosphate pathway; Amino sugar and nucleotide sugar metabolism	8	High	1
FALSE	High	IsMasterProtein	A2FS11	Superoxide dismutase OS=Trichomonas vaginalis OX=5722 GN=TVAG_337230 PE=3 SV=1	0	14.556	37	6	38	3	189	21.5	7.06	116.02	6	metabolic process;response to stimulus		antioxidant activity;catalytic activity;metal ion binding	Pf00081, Pf02777	4750014	TVAG_337230	TVAG_337230	Peroxisome	1	High	1
FALSE	High	IsMasterProtein	A2E5A4	Ferredoxin 1 OS=Trichomonas vaginalis OX=5722 GN=TVAG_003900 PE=4 SV=1	0	14.428	38	2	19	2	101	10.7	4.88	90.62	2	metabolic process				4770146	TVAG_003900	TVAG_003900		0	High	1
FALSE	High	IsMasterProtein	A2DPX6	Ribosomal protein L5 OS=Trichomonas vaginalis OX=5722 GN=TVAG_064640 PE=3 SV=1	0	14.116	15	5	18	5	308	34.8	9.92	72.06	5	cell organization and biogenesis;metabolic process	ribosome	RNA binding;structural molecule activity	Pf00861, Pf14204	4759262; 4765804; 4775589	TVAG_490240; TVAG_064640; TVAG_454000	TVAG_490240; TVAG_064640; TVAG_454000	Ribosome	1	High	1
FALSE	High	IsMasterProtein	A2ELB9	Enolase family protein OS=Trichomonas vaginalis OX=5722 GN=TVAG_358110 PE=3 SV=1	0	13.884	7	2	16	1	483	52.5	5.91	84.01	2	metabolic process		catalytic activity;metal ion binding	Pf00113, Pf03952	4764398	TVAG_358110	TVAG_358110	Glycolysis / Gluconeogenesis; Biosynthesis of antibiotics; Metabolic pathways; RNA degradation; Carbon metabolism; Biosynthesis of amino acids; Biosynthesis of secondary metabolites	7	High	1
FALSE	High	IsMasterProtein	O15565	Methionine gamma-lyase OS=Trichomonas vaginalis OX=5722 GN=mgl2 PE=1 SV=1	0	13.526	11	3	20	3	398	43.1	6.52	83.9	3	metabolic process	cytoplasm	catalytic activity	Pf00155, Pf00266, Pf01053, Pf06838	4748825	TVAG_147790	TVAG_147790	Cysteine and methionine metabolism; Selenocompound metabolism	2	High	1
FALSE	High	IsMasterProtein	A2D919	40S ribosomal protein S16, putative OS=Trichomonas vaginalis OX=5722 GN=TVAG_020040 PE=1 SV=1	0	13.525	14	1	12	1	140	15.6	9.91	69.44	1	metabolic process	ribosome	RNA binding;structural molecule activity	Pf00380	4748498; 4750097; 4763124; 5468153; 5468160; 5468604	TVAG_094760; TVAG_156650; TVAG_020040; TVAG_036220; TVAG_036300; TVAG_182810	TVAG_094760; TVAG_156650; TVAG_020040; TVAG_036220; TVAG_036300; TVAG_182810	Ribosome	1	High	1
FALSE	High	IsMasterProtein	A2E4W5	Cytoplasmic heat shock protein 70 OS=Trichomonas vaginalis OX=5722 GN=TVAG_161100 PE=3 SV=1	0	13.413	10	5	9	5	659	71.2	5.4	31.52	5	cell organization and biogenesis		nucleotide binding	Pf00012, Pf06723	4770266	TVAG_161100	TVAG_161100		0	High	1
FALSE	High	IsMasterProtein	A2EW36	Alcohol dehydrogenase, iron-containing family protein OS=Trichomonas vaginalis OX=5722 GN=TVAG_328940 PE=4 SV=1	0	13.311	13	3	12	3	395	44.1	6.7	53.05	3	metabolic process		catalytic activity;metal ion binding	Pf00465, Pf13685	4760960	TVAG_328940	TVAG_328940		0	High	1
FALSE	High	IsMasterProtein	O43957	Superoxide dismutase OS=Trichomonas vaginalis OX=5722 GN=TvSOD6 PE=3 SV=1	0	12.43	27	4	44	2	194	22.1	7.77	146.08	4	metabolic process;response to stimulus		antioxidant activity;catalytic activity;metal ion binding	Pf00081, Pf02777	4770286	TVAG_161300	TVAG_161300	Peroxisome	1	High	1
FALSE	High	IsMasterProtein	A2EP65	Spermatogenesis associated factor, putative OS=Trichomonas vaginalis OX=5722 GN=TVAG_318870 PE=3 SV=1	0	12.225	6	3	13	3	796	87.2	5.26	52.01	3	metabolic process;response to stimulus		catalytic activity;nucleotide binding;RNA binding	Pf00004, Pf00910, Pf01057, Pf01078, Pf02359, Pf02933, Pf05496, Pf06068, Pf07724, Pf07728, Pf09336, Pf13173, Pf13191, Pf13207, Pf13401	4763400	TVAG_318870	TVAG_318870	Protein processing in endoplasmic reticulum	1	High	1
FALSE	High	IsMasterProtein	A2ENN9	Profilin OS=Trichomonas vaginalis OX=5722 GN=TVAG_100620 PE=3 SV=1	0	12.127	32	2	10	2	122	13.1	7.83	51.56	2	cell organization and biogenesis;regulation of biological process	cytoskeleton	protein binding	Pf00235	4763609	TVAG_100620	TVAG_100620		0	High	1
FALSE	High	IsMasterProtein	A2DIM3	Ribosomal protein S3, putative OS=Trichomonas vaginalis OX=5722 GN=TVAG_106800 PE=1 SV=1	0	12.107	8	1	9	1	216	24.4	9.99	53.07	1	metabolic process;response to stimulus	nucleus;ribosome	catalytic activity;DNA binding;RNA binding;structural molecule activity	Pf00189, Pf07650	4755983; 4761789; 4767315; 4769743; 5464096; 5465357	TVAG_263040; TVAG_314710; TVAG_420140; TVAG_106800; TVAG_462690; TVAG_178710	TVAG_263040; TVAG_314710; TVAG_420140; TVAG_106800; TVAG_462690; TVAG_178710	Ribosome	1	High	1
FALSE	High	IsMasterProtein	Q5S7T0	Hydrogenase chain, putative OS=Trichomonas vaginalis OX=5722 GN=nuoF PE=4 SV=1	0	12.081	12	3	16	3	429	46.7	8.09	63.18	3	metabolic process		catalytic activity;nucleotide binding	Pf01512, Pf10531, Pf10589	4767162	TVAG_133030	TVAG_133030	Oxidative phosphorylation; Metabolic pathways	2	High	1
FALSE	High	IsMasterProtein	A2GL34	Clathrin and VPS domain-containing protein (Fragment) OS=Trichomonas vaginalis OX=5722 GN=TVAG_532880 PE=4 SV=1	0	11.504	4	2	10	2	838	94.9	5.2	46.07	2	cell organization and biogenesis;transport		protein binding	Pf00637	4739761	TVAG_532880	TVAG_532880	Endocytosis	1	High	1
FALSE	High	IsMasterProtein	A2FSV6	T-complex protein 1 subunit eta OS=Trichomonas vaginalis OX=5722 GN=TVAG_398480 PE=3 SV=1	0	11.396	6	2	7	2	561	60.4	5.53	38.5	2	metabolic process	cytoplasm	nucleotide binding;protein binding	Pf00118	4749713	TVAG_398480	TVAG_398480		0	High	1
FALSE	High	IsMasterProtein	A2EUY0	Ornithine carbamoyltransferase family protein OS=Trichomonas vaginalis OX=5722 GN=TVAG_368740 PE=3 SV=1	0	10.849	15	3	6	3	314	35.1	6.24	28.49	3	metabolic process	cytoplasm	catalytic activity	Pf00185, Pf02729	4761348	TVAG_368740	TVAG_368740	Metabolic pathways; Arginine biosynthesis; Biosynthesis of secondary metabolites; Biosynthesis of antibiotics; Biosynthesis of amino acids	5	High	1
FALSE	High	IsMasterProtein	A2HG75	Tubulin beta chain (Fragment) OS=Trichomonas vaginalis OX=5722 GN=TVAG_525430 PE=3 SV=1	0	10.692	13	4	8	4	398	44.6	6.07	25.95	4	cell organization and biogenesis		catalytic activity;nucleotide binding;structural molecule activity	Pf00091, Pf03953	4728980	TVAG_525430	TVAG_525430	Phagosome	1	High	1
FALSE	High	IsMasterProtein	A2G583	Profilin OS=Trichomonas vaginalis OX=5722 GN=TVAG_492250 PE=3 SV=1	0	10.631	32	2	10	2	122	13.2	7.84	51.22	2	cell organization and biogenesis;regulation of biological process	cytoskeleton	protein binding	Pf00235	4745336	TVAG_492250	TVAG_492250		0	High	1
FALSE	High	IsMasterProtein	A2FF22	Uncharacterized protein OS=Trichomonas vaginalis OX=5722 GN=TVAG_277610 PE=4 SV=1	0	10.457	7	2	6	2	647	72.9	4.54	31.91	2					4754253	TVAG_277610	TVAG_277610		0	High	1
FALSE	High	IsMasterProtein	A2EMI2	60S ribosomal protein L7-2, putative OS=Trichomonas vaginalis OX=5722 GN=TVAG_054130 PE=4 SV=1	0	10.381	23	3	12	3	239	26.9	9.8	53.1	3	metabolic process	ribosome	RNA binding;structural molecule activity	Pf00327, Pf08079	4751531; 4764013	TVAG_054130; TVAG_067980	TVAG_054130; TVAG_067980	Ribosome	1	High	1
FALSE	High	IsMasterProtein	A2D8B8	Nascent polypeptide-associated complex subunit beta OS=Trichomonas vaginalis OX=5722 GN=TVAG_072140 PE=3 SV=1	0	10.325	13	1	16	1	137	14.9	8.05	77.55	1	metabolic process;regulation of biological process			Pf01849	5469115	TVAG_072140	TVAG_072140		0	High	1
FALSE	High	IsMasterProtein	A2DXW7	Tryparedoxin peroxidase, putative OS=Trichomonas vaginalis OX=5722 GN=TVAG_038090 PE=4 SV=1	0	10.11	16	3	25	3	196	22	7.09	92.82	3	cellular homeostasis;metabolic process;regulation of biological process		antioxidant activity;catalytic activity	Pf00578, Pf08534, Pf10417	4772697	TVAG_038090	TVAG_038090		0	High	1
FALSE	High	IsMasterProtein	A2DLF1	Aspartate aminotransferase OS=Trichomonas vaginalis OX=5722 GN=TVAG_268020 PE=4 SV=1	0	9.954	10	2	11	2	398	43.7	7.52	46.52	2	metabolic process	mitochondrion	catalytic activity	Pf00155	5464283	TVAG_268020	TVAG_268020	Arginine biosynthesis; Biosynthesis of antibiotics; Metabolic pathways; Arginine and proline metabolism; Cysteine and methionine metabolism; Phenylalanine metabolism; 2-Oxocarboxylic acid metabolism; Carbon metabolism; Biosynthesis of amino acids; Alanine, aspartate and glutamate metabolism; Biosynthesis of secondary metabolites; Phenylalanine, tyrosine and tryptophan biosynthesis	12	High	1
FALSE	High	IsMasterProtein	O15568	Succinate--CoA ligase [ADP-forming] subunit alpha, mitochondrial OS=Trichomonas vaginalis OX=5722 GN=ap33-1 PE=2 SV=1	0	9.552	22	3	12	3	309	32.4	9.44	41.9	3	metabolic process	mitochondrion	catalytic activity;nucleotide binding	Pf00549, Pf02629	4745205	TVAG_318670	TVAG_318670	Metabolic pathways; Carbon metabolism; Biosynthesis of secondary metabolites; Biosynthesis of antibiotics; Propanoate metabolism; Citrate cycle (TCA cycle)	6	High	1
FALSE	High	IsMasterProtein	A2E2R4	Phosphoglycerate mutase OS=Trichomonas vaginalis OX=5722 GN=TVAG_212740 PE=3 SV=1	0	9.323	14	3	13	3	251	28.4	8.32	48.99	3	metabolic process;regulation of biological process	cytosol	catalytic activity	Pf00300	4771065	TVAG_212740	TVAG_212740	Glycine, serine and threonine metabolism; Biosynthesis of antibiotics; Glycolysis / Gluconeogenesis; Metabolic pathways; Carbon metabolism; Biosynthesis of amino acids; Biosynthesis of secondary metabolites	7	High	1
FALSE	High	IsMasterProtein	A2G9W5	Rab GDP dissociation inhibitor OS=Trichomonas vaginalis OX=5722 GN=TVAG_126970 PE=3 SV=1	0	9.067	9	3	10	3	439	49	5.85	35.7	3	metabolic process;regulation of biological process;response to stimulus;transport		catalytic activity;enzyme regulator activity	Pf00996	4743698	TVAG_126970	TVAG_126970		0	High	1
FALSE	High	IsMasterProtein	A2FKG4	Alcohol dehydrogensae, putative OS=Trichomonas vaginalis OX=5722 GN=TVAG_422780 PE=4 SV=1	0	8.895	8	2	8	2	396	43.5	6.64	34.46	2	metabolic process	cytosol;mitochondrion	catalytic activity;metal ion binding	Pf00465, Pf13685	4752343	TVAG_422780	TVAG_422780		0	High	1
FALSE	High	IsMasterProtein	Q6Y2E4	Alpha-1,4 glucan phosphorylase OS=Trichomonas vaginalis OX=5722 PE=3 SV=1	0	8.782	4	2	8	2	944	106.8	5.96	34.56	2	metabolic process		catalytic activity	Pf00343					0	High	1
FALSE	High	IsMasterProtein	A2E8B1	Tubulin alpha chain OS=Trichomonas vaginalis OX=5722 GN=TVAG_196270 PE=3 SV=1	0	8.773	8	2	14	2	452	50.1	5.03	59.5	2	cell organization and biogenesis	cytoplasm;cytoskeleton	catalytic activity;nucleotide binding;structural molecule activity	Pf00091, Pf03953	4753691; 4757886; 4760251; 4765729; 4769080	TVAG_360870; TVAG_196270; TVAG_206890; TVAG_312330; TVAG_359090	TVAG_360870; TVAG_196270; TVAG_206890; TVAG_312330; TVAG_359090	Phagosome	1	High	1
FALSE	High	IsMasterProtein	A2EFM7	40S ribosomal protein S6 OS=Trichomonas vaginalis OX=5722 GN=TVAG_370550 PE=3 SV=1	0	8.683	13	1	2	1	216	24.5	10.37	12.11	1	metabolic process	ribosome	structural molecule activity	Pf01092	4752627; 4766423	TVAG_370550; TVAG_487470	TVAG_370550; TVAG_487470	Ribosome	1	High	1
FALSE	High	IsMasterProtein	A2F1E4	Uncharacterized protein OS=Trichomonas vaginalis OX=5722 GN=TVAG_395550 PE=4 SV=1	0	8.538	8	3	19	3	523	57.2	8.79	69.61	3	metabolic process		catalytic activity	Pf02550, Pf13336	4759134	TVAG_395550	TVAG_395550	Pyruvate metabolism	1	High	1
FALSE	High	IsMasterProtein	A2DDU5	40S ribosomal protein S7 OS=Trichomonas vaginalis OX=5722 GN=TVAG_199100 PE=3 SV=1	0	8.521	10	1	5	1	186	20.8	9.52	26.52	1	metabolic process	ribosome	structural molecule activity	Pf01251	5467019	TVAG_199100	TVAG_199100	Ribosome	1	High	1
FALSE	High	IsMasterProtein	A2ED49	Uncharacterized protein OS=Trichomonas vaginalis OX=5722 GN=TVAG_420260 PE=3 SV=1	0	8.363	7	2	7	2	610	67.9	5.26	32.2	2	metabolic process;transport	membrane	catalytic activity;nucleotide binding;transporter activity	Pf00006, Pf00306, Pf02874	4767323	TVAG_420260	TVAG_420260	Oxidative phosphorylation; Phagosome; Metabolic pathways	3	High	1
FALSE	High	IsMasterProtein	A2EI95	Aminotransferase, classes I and II family protein OS=Trichomonas vaginalis OX=5722 GN=TVAG_430210 PE=4 SV=1	0	8.029	7	1	5	1	400	44.8	6.74	31.25	1	metabolic process		catalytic activity	Pf00155, Pf00266, Pf01041, Pf01053	4765550	TVAG_430210	TVAG_430210	Metabolic pathways; Arginine and proline metabolism; Cysteine and methionine metabolism; Phenylalanine metabolism; 2-Oxocarboxylic acid metabolism; Biosynthesis of secondary metabolites; Biosynthesis of amino acids; Alanine, aspartate and glutamate metabolism; Biosynthesis of antibiotics; Phenylalanine, tyrosine and tryptophan biosynthesis; Arginine biosynthesis	11	High	1
FALSE	High	IsMasterProtein	A2FJR3	Superoxide dismutase OS=Trichomonas vaginalis OX=5722 GN=TVAG_049140 PE=3 SV=1	0	7.981	15	2	19	1	194	22.2	7.3	67.26	2	metabolic process;response to stimulus		antioxidant activity;catalytic activity;metal ion binding	Pf00081, Pf02777	4752587	TVAG_049140	TVAG_049140		0	High	1
FALSE	High	IsMasterProtein	A2FCA3	Cytidine deaminase OS=Trichomonas vaginalis OX=5722 GN=TVAG_135190 PE=3 SV=1	0	7.885	13	1	8	1	138	15.2	5.77	36.39	1	metabolic process	cytosol	catalytic activity;metal ion binding	Pf00383	4755248	TVAG_135190	TVAG_135190	Pyrimidine metabolism; Metabolic pathways	2	High	1
FALSE	High	IsMasterProtein	A2F5J7	Chaperonin 60, putative OS=Trichomonas vaginalis OX=5722 GN=TVAG_088050 PE=3 SV=1	0	7.82	6	2	4	2	556	59.1	6.93	16.34	2	metabolic process;transport	cytoplasm;cytosol;mitochondrion	nucleotide binding;protein binding	Pf00118	4757641	TVAG_088050	TVAG_088050	RNA degradation	1	High	1
FALSE	High	IsMasterProtein	A2FDG4	Ribosomal protein L14, putative OS=Trichomonas vaginalis OX=5722 GN=TVAG_353710 PE=4 SV=1	0	7.804	19	2	18	2	128	14.6	9.5	67.02	2	metabolic process	ribosome	RNA binding;structural molecule activity	Pf01929	4754816	TVAG_353710	TVAG_353710	Ribosome	1	High	1
FALSE	High	IsMasterProtein	A2FVM1	60S acidic ribosomal protein P0 OS=Trichomonas vaginalis OX=5722 GN=TVAG_344700 PE=3 SV=1	0	7.706	14	3	23	3	317	34.3	6.65	74.82	3		ribosome		Pf00466	4748729	TVAG_344700	TVAG_344700	Ribosome	1	High	1
FALSE	High	IsMasterProtein	A2DD62	Uncharacterized protein OS=Trichomonas vaginalis OX=5722 GN=TVAG_013060 PE=1 SV=1	0	7.68	7	2	8	2	415	46.8	10.2	33.22	2	cell organization and biogenesis;metabolic process	ribosome	RNA binding;structural molecule activity	Pf00297	4755689; 4763866; 5467097	TVAG_059650; TVAG_124190; TVAG_013060	TVAG_059650; TVAG_124190; TVAG_013060	Ribosome	1	High	1
FALSE	High	IsMasterProtein	A2FUZ1	14-3-3 protein OS=Trichomonas vaginalis OX=5722 GN=TVAG_251260 PE=3 SV=1	0	7.415	13	2	2	1	238	27.2	4.84	9.21	2			protein binding	Pf00244	4748975	TVAG_251260	TVAG_251260		0	High	1
FALSE	High	IsMasterProtein	A2FS39	Ribosomal protein L14, putative OS=Trichomonas vaginalis OX=5722 GN=TVAG_262730 PE=4 SV=1	0	7.295	19	2	14	2	128	14.6	9.58	51.62	2	metabolic process	ribosome	RNA binding;structural molecule activity	Pf01929	4749992	TVAG_262730	TVAG_262730	Ribosome	1	High	1
FALSE	High	IsMasterProtein	A2DDM9	14-3-3 protein OS=Trichomonas vaginalis OX=5722 GN=TVAG_198430 PE=3 SV=1	0	7.192	13	2	2	1	240	27.2	8.02	8.88	2			protein binding	Pf00244	5466954	TVAG_198430	TVAG_198430		0	High	1
FALSE	High	IsMasterProtein	A2DAA4	Ribosomal protein, putative OS=Trichomonas vaginalis OX=5722 GN=TVAG_476810 PE=4 SV=1	0	7.189	4	2	21	2	370	40.4	10.07	71.12	2	metabolic process	ribosome	RNA binding;structural molecule activity	Pf00573, Pf14374	5468310	TVAG_476810	TVAG_476810		0	High	1
FALSE	High	IsMasterProtein	A2DAL5	Putative translation initiation inhibitor OS=Trichomonas vaginalis OX=5722 GN=TVAG_035410 PE=2 SV=1	0	6.983	23	2	17	2	124	13.4	6.51	62.26	2				Pf01042	5468073	TVAG_035410	TVAG_035410		0	High	1
FALSE	High	IsMasterProtein	A2EC21	Peptidyl-prolyl cis-trans isomerase OS=Trichomonas vaginalis OX=5722 GN=TVAG_137880 PE=3 SV=1	0	6.881	15	2	11	2	172	18.6	8.24	39.91	2	metabolic process		catalytic activity	Pf00160	4767723	TVAG_137880	TVAG_137880		0	High	1
FALSE	High	IsMasterProtein	Q4G2C9	Ras-related protein Rab11C, putative OS=Trichomonas vaginalis OX=5722 GN=TVAG_169740 PE=4 SV=1	0	6.791	9	1	10	1	211	23.1	5.73	47.72	1	regulation of biological process;response to stimulus	endosome	catalytic activity;nucleotide binding	Pf00009, Pf00025, Pf00071, Pf08477	4744972	TVAG_169740	TVAG_169740		0	High	1
FALSE	High	IsMasterProtein	A2E7L8	60S ribosomal protein L11, putative OS=Trichomonas vaginalis OX=5722 GN=TVAG_044560 PE=1 SV=1	0	6.502	14	2	7	2	169	19.3	10.14	28.8	2	cell organization and biogenesis;metabolic process	ribosome	RNA binding;structural molecule activity	Pf00281, Pf00673	4743006; 4752131; 4760277; 4768195; 4769258	TVAG_092870; TVAG_194850; TVAG_044560; TVAG_046840; TVAG_343970	TVAG_092870; TVAG_194850; TVAG_044560; TVAG_046840; TVAG_343970	Ribosome	1	High	1
FALSE	High	IsMasterProtein	A2DXL4	TolA, putative OS=Trichomonas vaginalis OX=5722 GN=TVAG_411090 PE=4 SV=1	0	6.438	22	2	11	2	204	22.5	7.72	36.86	2			catalytic activity		4772842	TVAG_411090	TVAG_411090		0	High	1
FALSE	High	IsMasterProtein	Q9XYL4	Putative NADPH-dependent butanol dehydrogenase OS=Trichomonas vaginalis OX=5722 GN=BDH1 PE=2 SV=1	0	6.252	5	1	8	1	396	44.4	7.09	33.89	1	metabolic process		catalytic activity;metal ion binding	Pf00465, Pf13685					0	High	1
FALSE	High	IsMasterProtein	A2GUB1	Clan M-, family M49, dipeptidylpeptidase III-like metallopeptidase (Fragment) OS=Trichomonas vaginalis OX=5722 GN=TVAG_032280 PE=4 SV=1	0	5.705	3	1	4	1	534	59	5.88	18.95	1	metabolic process	cytoplasm	catalytic activity	Pf03571	4736688	TVAG_032280	TVAG_032280		0	High	1
FALSE	High	IsMasterProtein	A2HXI6	Uncharacterized protein (Fragment) OS=Trichomonas vaginalis OX=5722 GN=TVAG_539120 PE=4 SV=1	0	5.393	10	1	10	1	295	32.1	4.55	49.18	1					4723073	TVAG_539120	TVAG_539120		0	High	1
FALSE	High	IsMasterProtein	A2DH05	60S ribosomal protein L30, putative OS=Trichomonas vaginalis OX=5722 GN=TVAG_192910 PE=4 SV=1	0	5.123	14	1	6	1	112	12.2	9.07	25.7	1	metabolic process	ribosome	RNA binding;structural molecule activity	Pf01248	4746113; 4762539; 4771015; 4775481; 5465852	TVAG_331690; TVAG_474670; TVAG_212240; TVAG_494060; TVAG_192910	TVAG_331690; TVAG_474670; TVAG_212240; TVAG_494060; TVAG_192910	Ribosome	1	High	1
FALSE	High	IsMasterProtein	A2DP65	Pyruvate kinase OS=Trichomonas vaginalis OX=5722 GN=TVAG_015950 PE=3 SV=1	0	5.057	4	1	3	1	491	54.7	6.89	13.28	1	metabolic process	cytoplasm	catalytic activity;metal ion binding	Pf00224, Pf02887	4775786	TVAG_015950	TVAG_015950		0	High	1
FALSE	High	IsMasterProtein	Q8IEV2	Thioredoxin peroxidase OS=Trichomonas vaginalis OX=5722 GN=trxp PE=2 SV=1	0	4.945	11	2	13	2	196	21.9	6.79	39.26	2	cellular homeostasis;metabolic process;regulation of biological process		antioxidant activity;catalytic activity	Pf00578, Pf08534, Pf10417	4758247	TVAG_114310	TVAG_114310		0	High	1
FALSE	High	IsMasterProtein	A2FCY2	Uncharacterized protein OS=Trichomonas vaginalis OX=5722 GN=TVAG_196620 PE=4 SV=1	0	4.905	11	2	6	2	212	24	6.81	17.44	2				Pf01852	4754998	TVAG_196620	TVAG_196620		0	High	1
FALSE	High	IsMasterProtein	A2DQV0	Uncharacterized protein OS=Trichomonas vaginalis OX=5722 GN=TVAG_291690 PE=3 SV=1	0	4.802	13	1	5	1	107	10.9	4.46	20.63	1	metabolic process	ribosome	structural molecule activity	Pf00428	4775233	TVAG_291690	TVAG_291690	Ribosome	1	High	1
FALSE	High	IsMasterProtein	A2FIP8	L-lactate dehydrogenase, putative OS=Trichomonas vaginalis OX=5722 GN=TVAG_171090 PE=3 SV=1	0	4.775	9	2	7	2	334	37	6.42	29.48	2	metabolic process	cytoplasm	catalytic activity	Pf00056, Pf02866	4752964	TVAG_171090	TVAG_171090	Citrate cycle (TCA cycle); Pyruvate metabolism; Carbon metabolism; Metabolic pathways; Biosynthesis of secondary metabolites; Cysteine and methionine metabolism; Biosynthesis of antibiotics; Glyoxylate and dicarboxylate metabolism	8	High	1
FALSE	High	IsMasterProtein	A2FKH3	Dynein light chain OS=Trichomonas vaginalis OX=5722 GN=TVAG_134920 PE=3 SV=1	0	4.759	18	1	1	1	90	10.4	7.37	5.49	1	cell organization and biogenesis;cellular component movement;regulation of biological process;transport		catalytic activity;motor activity;protein binding	Pf01221	4752321	TVAG_134920	TVAG_134920		0	High	1
FALSE	High	IsMasterProtein	A2F601	Uncharacterized protein OS=Trichomonas vaginalis OX=5722 GN=TVAG_417500 PE=4 SV=1	0	4.74	16	1	4	1	88	10	4.25	17.05	1	metabolic process		structural molecule activity		4757495	TVAG_417500	TVAG_417500		0	High	1
FALSE	High	IsMasterProtein	A2EGV2	Eukaryotic translation initiation factor, putative OS=Trichomonas vaginalis OX=5722 GN=TVAG_497090 PE=4 SV=1	0	4.714	4	1	5	1	424	47.6	5.87	22.46	1	metabolic process;regulation of biological process	cytoplasm	catalytic activity;nucleotide binding;RNA binding	Pf00270, Pf00271	4765981	TVAG_497090	TVAG_497090	RNA transport	1	High	1
FALSE	High	IsMasterProtein	A2F7C5	Endoplasmic reticulum heat shock protein 70, putative OS=Trichomonas vaginalis OX=5722 GN=TVAG_092490 PE=3 SV=1	0	4.576	2	1	1	1	647	71.3	5.16	4.4	1	cell organization and biogenesis		nucleotide binding	Pf00012, Pf06723, Pf08432	4756998	TVAG_092490	TVAG_092490		0	High	1
FALSE	High	IsMasterProtein	A2DYJ9	PCI domain containing protein OS=Trichomonas vaginalis OX=5722 GN=TVAG_388670 PE=4 SV=1	0	4.548	5	1	2	1	435	48.9	5.03	9.52	1	cell organization and biogenesis;metabolic process		protein binding;structural molecule activity	Pf01399	4772524	TVAG_388670	TVAG_388670	Proteasome	1	High	1
FALSE	High	IsMasterProtein	A2G8P4	DALR anticodon binding domain containing protein OS=Trichomonas vaginalis OX=5722 GN=TVAG_324610 PE=3 SV=1	0	4.5	4	1	2	1	689	77.1	6.33	13.39	1	metabolic process	cytoplasm	catalytic activity;nucleotide binding	Pf00750, Pf05746	4744118	TVAG_324610	TVAG_324610		0	High	1
FALSE	High	IsMasterProtein	O96517	Ribosomal protein L10a OS=Trichomonas vaginalis OX=5722 GN=RPL10a PE=4 SV=1	0	4.434	7	1	8	1	215	24.3	10.13	30.1	1	metabolic process	ribosome	RNA binding;structural molecule activity	Pf00687	4759339	TVAG_107720	TVAG_107720	Ribosome	1	High	1
FALSE	High	IsMasterProtein	A2EHC4	Rubrerythrin, putative OS=Trichomonas vaginalis OX=5722 GN=TVAG_064490 PE=4 SV=1	0	4.432	9	1	9	1	191	21.3	7.99	34.08	1	metabolic process		catalytic activity;metal ion binding	Pf02915, Pf14311	4765807	TVAG_064490	TVAG_064490		0	High	1
FALSE	High	IsMasterProtein	A2FRJ4	Vesicle transport v-SNARE protein OS=Trichomonas vaginalis OX=5722 GN=TVAG_331320 PE=4 SV=1	0	4.391	7	1	2	1	215	24.3	7.97	10.1	1	cell organization and biogenesis;transport	cytosol;Golgi;membrane	protein binding	Pf05008, Pf09731	4750168	TVAG_331320	TVAG_331320	SNARE interactions in vesicular transport	1	High	1
FALSE	High	IsMasterProtein	A2E6Z8	Ribosomal protein L8, putative OS=Trichomonas vaginalis OX=5722 GN=TVAG_005910 PE=1 SV=1	0	4.389	10	1	4	1	251	26.9	10.49	28.31	1	metabolic process	ribosome	RNA binding;structural molecule activity	Pf00181, Pf03947	4747744; 4757378; 4766450; 4768441; 4769474	TVAG_371270; TVAG_104490; TVAG_487750; TVAG_484180; TVAG_005910	TVAG_371270; TVAG_104490; TVAG_487750; TVAG_484180; TVAG_005910	Ribosome	1	High	1
FALSE	High	IsMasterProtein	A2E1N5	Hybrid-cluster protein, putative OS=Trichomonas vaginalis OX=5722 GN=TVAG_206500 PE=3 SV=1	0	4.338	6	2	3	2	542	59.9	8.31	10.57	2	metabolic process;response to stimulus	cytoplasm	antioxidant activity;catalytic activity	Pf03063	4771461	TVAG_206500	TVAG_206500		0	High	1
FALSE	High	IsMasterProtein	A2FYA9	Uncharacterized protein OS=Trichomonas vaginalis OX=5722 GN=TVAG_256150 PE=4 SV=1	0	4.274	2	1	3	1	759	86	5.77	11.49	1			catalytic activity	Pf00867	4747788	TVAG_256150	TVAG_256150		0	High	1
FALSE	High	IsMasterProtein	A2DDW2	Ribosomal protein L7Ae, putative OS=Trichomonas vaginalis OX=5722 GN=TVAG_199270 PE=4 SV=1	0	4.246	14	3	11	3	244	27.5	9.52	27.79	3	metabolic process	ribosome	RNA binding	Pf01248	5467036	TVAG_199270	TVAG_199270	Ribosome	1	High	1
FALSE	High	IsMasterProtein	A2DBB7	40S ribosomal protein S4 OS=Trichomonas vaginalis OX=5722 GN=TVAG_131210 PE=3 SV=1	0	4.152	8	2	10	2	255	28.6	9.91	26.12	2	metabolic process	ribosome	RNA binding;structural molecule activity	Pf00900, Pf01479, Pf08071	4742641; 4763253; 5466114; 5468002	TVAG_583060; TVAG_131210; TVAG_239500; TVAG_379260	TVAG_583060; TVAG_131210; TVAG_239500; TVAG_379260		0	High	1
FALSE	High	IsMasterProtein	A2EMJ9	Ferredoxin 5 OS=Trichomonas vaginalis OX=5722 GN=TVAG_068150 PE=4 SV=1	0	4.146	17	1	6	1	109	11.5	5.85	26.51	1	metabolic process				4764030	TVAG_068150	TVAG_068150		0	High	1
FALSE	High	IsMasterProtein	F5B2T7	Capsid protein OS=Trichomonas vaginalis virus 3 OX=170965 GN=cap PE=4 SV=1	0	4.04	3	1	4	1	708	79.2	7.14	15.25	1									0	High	1
FALSE	High	IsMasterProtein	A2FDU9	Chaperonin, putative OS=Trichomonas vaginalis OX=5722 GN=TVAG_272330 PE=3 SV=1	0	4.038	6	1	1	1	535	58.7	5.81	7.56	1	metabolic process	cytoplasm	nucleotide binding;protein binding	Pf00118	4754682	TVAG_272330	TVAG_272330		0	High	1
FALSE	High	IsMasterProtein	A2FSH1	60S ribosomal protein L18a OS=Trichomonas vaginalis OX=5722 GN=TVAG_347250 PE=3 SV=1	0	3.787	12	2	14	2	176	19.8	9.83	39.94	2	metabolic process	ribosome	RNA binding;structural molecule activity	Pf01775	4749852	TVAG_347250	TVAG_347250	Ribosome	1	High	1
FALSE	High	IsMasterProtein	A2DY20	V-type ATPase, D subunit family protein OS=Trichomonas vaginalis OX=5722 GN=TVAG_038640 PE=3 SV=1	0	3.749	7	1	4	1	246	27.9	8.03	17.4	1	transport		catalytic activity;transporter activity	Pf01813	4772749	TVAG_038640	TVAG_038640	Metabolic pathways; Oxidative phosphorylation; Phagosome	3	High	1
FALSE	High	IsMasterProtein	A2EFR4	Thioredoxin OS=Trichomonas vaginalis OX=5722 GN=TVAG_145440 PE=3 SV=1	0	3.744	11	1	8	1	112	12.3	5.48	30.51	1	cellular homeostasis;metabolic process;regulation of biological process;response to stimulus	cytoplasm	antioxidant activity;catalytic activity	Pf00085, Pf13098, Pf13899, Pf13905	4766365	TVAG_145440	TVAG_145440		0	High	1
FALSE	High	IsMasterProtein	A2EFN8	Enolase family protein OS=Trichomonas vaginalis OX=5722 GN=TVAG_487600 PE=3 SV=1	0	3.741	3	1	4	1	487	53.5	5.17	16.49	1	metabolic process		catalytic activity;metal ion binding	Pf00113, Pf03952, Pf04712	4766437	TVAG_487600	TVAG_487600		0	High	1
FALSE	High	IsMasterProtein	A2FR66	Phosphofructokinase family protein OS=Trichomonas vaginalis OX=5722 GN=TVAG_496160 PE=4 SV=1	0	3.6	11	1	2	1	324	35.2	7.18	11.66	1	metabolic process		catalytic activity;nucleotide binding	Pf00365	4750295	TVAG_496160	TVAG_496160		0	High	1
FALSE	High	IsMasterProtein	A2DD58	Alcohol acetaldehyde dehydrogenase, putative OS=Trichomonas vaginalis OX=5722 GN=TVAG_013020 PE=4 SV=1	0	3.59	4	1	4	1	396	43.8	6.6	18.34	1	metabolic process	cytosol;mitochondrion	catalytic activity;metal ion binding	Pf00465, Pf13685	5467090	TVAG_013020	TVAG_013020		0	High	1
FALSE	High	IsMasterProtein	A2E1L5	40S ribosomal protein S8 OS=Trichomonas vaginalis OX=5722 GN=TVAG_066030 PE=1 SV=1	0	3.583	9	1	2	1	197	22.1	10.33	7.68	1	metabolic process	ribosome	structural molecule activity	Pf01201	4750203; 4764221; 4771277; 4771441	TVAG_435430; TVAG_066030; TVAG_164160; TVAG_206300	TVAG_435430; TVAG_066030; TVAG_164160; TVAG_206300	Ribosome	1	High	1
FALSE	High	IsMasterProtein	A2FYF5	Plectin/S10 domain containing protein OS=Trichomonas vaginalis OX=5722 GN=TVAG_371330 PE=4 SV=1	0	3.578	11	1	8	1	141	16.3	9.67	31.01	1	cell organization and biogenesis		RNA binding;structural molecule activity	Pf03501	4747750	TVAG_371330	TVAG_371330	Ribosome	1	High	1
FALSE	High	IsMasterProtein	Q4G2D2	Small GTP-binding protein, putative OS=Trichomonas vaginalis OX=5722 GN=TVAG_159730 PE=4 SV=1	0	3.553	7	1	2	1	203	22.4	5.71	8.85	1	regulation of biological process;response to stimulus		catalytic activity;nucleotide binding	Pf00009, Pf00025, Pf00071, Pf01926, Pf04670, Pf06585, Pf08477	4773807	TVAG_159730	TVAG_159730	Phagosome; Endocytosis	2	High	1
FALSE	High	IsMasterProtein	A2FHG7	Uncharacterized protein OS=Trichomonas vaginalis OX=5722 GN=TVAG_045310 PE=4 SV=1	0	3.551	3	1	10	1	499	56	6.28	38.11	1	metabolic process	cytoplasm	catalytic activity	Pf01658, Pf07994	4753400	TVAG_045310	TVAG_045310	Metabolic pathways; Inositol phosphate metabolism; Biosynthesis of antibiotics	3	High	1
FALSE	High	IsMasterProtein	A2FRU0	Actinin, putative OS=Trichomonas vaginalis OX=5722 GN=TVAG_156680 PE=4 SV=1	0	3.494	4	1	3	1	609	69	5	18.83	1			metal ion binding;protein binding	Pf00307, Pf06148, Pf08726, Pf11971, Pf12128, Pf13499	4750100	TVAG_156680	TVAG_156680		0	High	1
FALSE	High	IsMasterProtein	A2DNC1	Ribosomal protein L27e, putative OS=Trichomonas vaginalis OX=5722 GN=TVAG_140290 PE=1 SV=1	0	3.493	10	1	3	1	139	15.9	9.99	11.55	1	metabolic process	ribosome	structural molecule activity	Pf01777	4740171; 4750083; 4750861; 4754133; 5463615	TVAG_140290; TVAG_215980; TVAG_302830; TVAG_337950; TVAG_306310	TVAG_140290; TVAG_215980; TVAG_302830; TVAG_337950; TVAG_306310	Ribosome	1	High	1
FALSE	High	IsMasterProtein	A2DJS4	Uncharacterized protein OS=Trichomonas vaginalis OX=5722 GN=TVAG_452020 PE=4 SV=1	0	3.468	2	2	2	2	1678	190.2	5.29	7.45	2					5464806	TVAG_452020	TVAG_452020		0	High	1
FALSE	High	IsMasterProtein	A2EIF8	Transketolase family protein OS=Trichomonas vaginalis OX=5722 GN=TVAG_212020 PE=4 SV=1	0	3.391	3	1	1	1	667	73.4	6.11	4.78	1	metabolic process	membrane	catalytic activity	Pf00456, Pf02775, Pf02779, Pf02780, Pf09364	4765455	TVAG_212020	TVAG_212020	Carbon metabolism; Biosynthesis of secondary metabolites; Biosynthesis of amino acids; Biosynthesis of antibiotics; Metabolic pathways; Pentose phosphate pathway	6	High	1
FALSE	High	IsMasterProtein	A2FQR3	Pyruvate kinase OS=Trichomonas vaginalis OX=5722 GN=TVAG_373720 PE=3 SV=1	0	3.337	6	1	2	1	483	52.8	6.39	12.77	1	metabolic process	cytoplasm	catalytic activity;metal ion binding	Pf00224, Pf02887	4750485	TVAG_373720	TVAG_373720	Purine metabolism; Biosynthesis of amino acids; Carbon metabolism; Glycolysis / Gluconeogenesis; Biosynthesis of secondary metabolites; Metabolic pathways; Biosynthesis of antibiotics; Pyruvate metabolism	8	High	1
FALSE	High	IsMasterProtein	A2E2P0	ATP-dependent Zn protease, putative OS=Trichomonas vaginalis OX=5722 GN=TVAG_212500 PE=4 SV=1	0	3.317	2	1	9	1	494	55.5	6.71	21.43	1	metabolic process		catalytic activity	Pf08903	4771041	TVAG_212500	TVAG_212500		0	High	1
FALSE	High	IsMasterProtein	A2D9L2	40S ribosomal protein S13, putative OS=Trichomonas vaginalis OX=5722 GN=TVAG_066760 PE=1 SV=1	0	3.296	11	1	4	1	151	17	10.4	15.36	1	metabolic process	ribosome	RNA binding;structural molecule activity	Pf00312, Pf08069	4764246; 4769801; 4774682; 5468427	TVAG_151780; TVAG_459150; TVAG_066760; TVAG_076150	TVAG_151780; TVAG_459150; TVAG_066760; TVAG_076150	Ribosome	1	High	1
FALSE	High	IsMasterProtein	A2EM86	Uncharacterized protein OS=Trichomonas vaginalis OX=5722 GN=TVAG_470410 PE=4 SV=1	0	3.285	4	1	1	1	763	86.1	5.97	6.92	1				Pf14727	4764084	TVAG_470410	TVAG_470410		0	High	1
FALSE	High	IsMasterProtein	A2ENN5	Histone H4 OS=Trichomonas vaginalis OX=5722 GN=TVAG_100580 PE=3 SV=1	0	3.25	10	1	8	1	101	11.4	11.33	27.04	1	cell organization and biogenesis;metabolic process	chromosome;nucleus	DNA binding;protein binding	Pf00125, Pf00808, Pf02969	4763605	TVAG_100580	TVAG_100580		0	High	1
FALSE	High	IsMasterProtein	A2FR77	Phenylalanyl-tRNA synthetase, beta subunit family protein OS=Trichomonas vaginalis OX=5722 GN=TVAG_496270 PE=4 SV=1	0	3.198	3	1	4	1	581	65.7	5.88	12.13	1	metabolic process	cytoplasm	catalytic activity;metal ion binding;nucleotide binding;RNA binding	Pf03483, Pf03484	4750306	TVAG_496270	TVAG_496270	Aminoacyl-tRNA biosynthesis	1	High	1
FALSE	High	IsMasterProtein	A2DVE1	Profilin OS=Trichomonas vaginalis OX=5722 GN=TVAG_208990 PE=3 SV=1	0	3.162	17	1	1	1	122	13.2	8.25	4.17	1	cell organization and biogenesis;regulation of biological process	cytoskeleton	protein binding	Pf00235	4773627	TVAG_208990	TVAG_208990		0	High	1
FALSE	High	IsMasterProtein	A2FWD3	Small GTP-binding protein, putative OS=Trichomonas vaginalis OX=5722 GN=TVAG_357210 PE=4 SV=1	0	3.093	10	1	1	1	181	20.2	5.94	4.69	1	regulation of biological process;response to stimulus	membrane	catalytic activity;nucleotide binding	Pf00025, Pf00071, Pf08477	4748487	TVAG_357210	TVAG_357210		0	High	1
FALSE	High	IsMasterProtein	A2EVG4	F-actin-capping protein subunit beta OS=Trichomonas vaginalis OX=5722 GN=TVAG_398750 PE=3 SV=1	0	3.066	9	1	1	1	273	30.4	5.33	6.8	1	cell organization and biogenesis;regulation of biological process	cytoplasm	protein binding	Pf01115	4761195	TVAG_398750	TVAG_398750	Endocytosis	1	High	1
FALSE	High	IsMasterProtein	A2EU62	Purine nucleoside phosphorylase, putative OS=Trichomonas vaginalis OX=5722 GN=TVAG_454490 PE=3 SV=1	0	3.036	7	1	1	1	236	25.6	6.42	3.2	1	metabolic process		catalytic activity	Pf01048	4761658	TVAG_454490	TVAG_454490	Purine metabolism; Biosynthesis of secondary metabolites; Nicotinate and nicotinamide metabolism; Metabolic pathways; Pyrimidine metabolism	5	High	1
FALSE	High	IsMasterProtein	A2DBA3	Uncharacterized protein OS=Trichomonas vaginalis OX=5722 GN=TVAG_379120 PE=4 SV=1	0	2.972	7	1	2	1	238	27.7	6.54	8.33	1	metabolic process;regulation of biological process	cytoplasm	protein binding	Pf00651	5467988	TVAG_379120	TVAG_379120		0	High	1
FALSE	High	IsMasterProtein	Q5KTX0	Cytosolic-type hsp90 (Fragment) OS=Trichomonas vaginalis OX=5722 PE=2 SV=1	0	2.916	3	1	1	1	534	62.5	5.06	4.18	1	metabolic process;response to stimulus		nucleotide binding;protein binding	Pf00183					0	High	1
FALSE	High	IsMasterProtein	A2DYD5	Uncharacterized protein OS=Trichomonas vaginalis OX=5722 GN=TVAG_393390 PE=4 SV=1	0	2.829	2	1	4	1	563	64	5.3	11.06	1	metabolic process	membrane	catalytic activity		4772604	TVAG_393390	TVAG_393390		0	High	1
FALSE	High	IsMasterProtein	A2FQZ6	DnaJ domain containing protein OS=Trichomonas vaginalis OX=5722 GN=TVAG_317210 PE=4 SV=1	0	2.812	7	1	1	1	325	35.6	8.27	3.3	1	metabolic process		protein binding	Pf00226, Pf01556	4750376	TVAG_317210	TVAG_317210	Protein processing in endoplasmic reticulum	1	High	1
FALSE	High	IsMasterProtein	A2DGQ5	Polyubiquitin, putative OS=Trichomonas vaginalis OX=5722 GN=TVAG_110540 PE=4 SV=1	0	2.717	22	1	7	1	147	16.7	5.95	26.21	1			protein binding	Pf00240, Pf11976, Pf13019, Pf14560	5465979	TVAG_110540	TVAG_110540		0	High	1
FALSE	High	IsMasterProtein	A2ER05	Obg-like ATPase 1 OS=Trichomonas vaginalis OX=5722 GN=TVAG_016670 PE=3 SV=1	0	2.713	7	1	4	1	392	44.1	6.8	19.45	1		cytoplasm	catalytic activity;nucleotide binding	Pf01926, Pf02421, Pf06071	4762760	TVAG_016670	TVAG_016670		0	High	1
FALSE	High	IsMasterProtein	A2D8G1	60S ribosomal protein L19-3, putative OS=Trichomonas vaginalis OX=5722 GN=TVAG_006170 PE=1 SV=1	0	2.703	11	2	2	2	178	21	11.74	4.96	2	metabolic process	ribosome	RNA binding;structural molecule activity	Pf01280	4769496; 5468768; 5468772; 5468773	TVAG_006170; TVAG_185160; TVAG_185170; TVAG_185180	TVAG_006170; TVAG_185160; TVAG_185170; TVAG_185180	Ribosome	1	High	1
FALSE	High	IsMasterProtein	A2EJM3	Histidyl-tRNA synthetase family protein OS=Trichomonas vaginalis OX=5722 GN=TVAG_342610 PE=3 SV=1	0	2.693	3	1	1	1	797	87.8	6.09	4.18	1	cell organization and biogenesis;metabolic process	cytoplasm;mitochondrion	catalytic activity;nucleotide binding	Pf00587, Pf03129, Pf13393	4764983	TVAG_342610	TVAG_342610	Aminoacyl-tRNA biosynthesis	1	High	1
FALSE	High	IsMasterProtein	A2EL72	Clan MH, family M20, peptidase T-like metallopeptidase OS=Trichomonas vaginalis OX=5722 GN=TVAG_056190 PE=4 SV=1	0	2.631	3	1	3	1	495	54.5	5.97	10.94	1	metabolic process		catalytic activity	Pf01546, Pf04389, Pf07687	4764504	TVAG_056190	TVAG_056190	Metabolic pathways; Glutathione metabolism	2	High	1
FALSE	High	IsMasterProtein	A2EGC6	60S ribosomal protein L18, putative OS=Trichomonas vaginalis OX=5722 GN=TVAG_401590 PE=4 SV=1	0	2.476	12	1	2	1	186	21.1	10.46	9.47	1	metabolic process	ribosome	RNA binding;structural molecule activity	Pf00828	4766203	TVAG_401590	TVAG_401590	Ribosome	1	High	1
FALSE	High	IsMasterProtein	A2EV87	Uncharacterized protein OS=Trichomonas vaginalis OX=5722 GN=TVAG_043470 PE=4 SV=1	0	2.467	5	1	1	1	202	23.2	10.27	3.16	1			RNA binding	Pf00076, Pf13893, Pf14259	4761248	TVAG_043470	TVAG_043470		0	High	1
FALSE	High	IsMasterProtein	A2D968	Aminotransferase, class V family protein OS=Trichomonas vaginalis OX=5722 GN=TVAG_183300 PE=3 SV=1	0	2.309	4	1	3	1	371	41.9	7.58	10.01	1	metabolic process	cytoplasm	catalytic activity	Pf00266	5468653	TVAG_183300	TVAG_183300		0	High	1
FALSE	High	IsMasterProtein	A2DQN8	Uncharacterized protein OS=Trichomonas vaginalis OX=5722 GN=TVAG_050990 PE=1 SV=1	0	2.307	18	1	1	1	68	7.6	10.2	3.45	1	cell organization and biogenesis;metabolic process	ribosome	RNA binding;structural molecule activity	Pf01200	4749411; 4756549; 4759437; 4759438; 4766773; 4775339	TVAG_327180; TVAG_057380; TVAG_272940; TVAG_272950; TVAG_050990; TVAG_266850	TVAG_327180; TVAG_057380; TVAG_272940; TVAG_272950; TVAG_050990; TVAG_266850	Ribosome	1	High	1
FALSE	High	IsMasterProtein	A2DQL6	Uncharacterized protein OS=Trichomonas vaginalis OX=5722 GN=TVAG_266630 PE=3 SV=1	0	2.254	3	1	2	1	710	81.1	5.71	7.49	1	metabolic process	cytoplasm;mitochondrion	catalytic activity;nucleotide binding	Pf00133, Pf01406, Pf09334	4775317	TVAG_266630	TVAG_266630	Selenocompound metabolism; Aminoacyl-tRNA biosynthesis	2	High	1
FALSE	High	IsMasterProtein	A2FXW4	Uncharacterized protein OS=Trichomonas vaginalis OX=5722 GN=TVAG_099560 PE=3 SV=1	0	2.232	8	1	2	1	155	18	10.58	6.52	1	metabolic process	ribosome	structural molecule activity	Pf00366	4747948	TVAG_099560	TVAG_099560		0	High	1
FALSE	High	IsMasterProtein	A2DTN2	dTDP-4-dehydrorhamnose 3,5-epimerase family protein OS=Trichomonas vaginalis OX=5722 GN=TVAG_340730 PE=4 SV=1	0	2.211	3	1	2	1	347	38.9	5.48	5.45	1			catalytic activity	Pf00908	4774187	TVAG_340730	TVAG_340730		0	High	1
FALSE	High	IsMasterProtein	Q9GTP2	Putative 64kDa iron hydrogenase (Fragment) OS=Trichomonas vaginalis OX=5722 PE=2 SV=1	0	2.15	2	1	1	1	589	64.8	7.71	3.48	1	metabolic process		catalytic activity;metal ion binding	Pf00037, Pf02256, Pf02906, Pf12838, Pf13183, Pf13187, Pf13237, Pf13510, Pf13534, Pf14697					0	High	1
FALSE	High	IsMasterProtein	A2DKS5	Uncharacterized protein OS=Trichomonas vaginalis OX=5722 GN=TVAG_247370 PE=4 SV=1	0	2.085	2	1	1	1	886	98.4	5.29	2.05	1		membrane		Pf13249	5464577	TVAG_247370	TVAG_247370		0	High	1
FALSE	High	IsMasterProtein	A2ETR2	40S ribosomal protein S17-B, putative OS=Trichomonas vaginalis OX=5722 GN=TVAG_314730 PE=3 SV=1	0	2.082	9	1	5	1	129	15	10.4	15.88	1	cell organization and biogenesis;metabolic process	ribosome	structural molecule activity	Pf00833	4761791	TVAG_314730	TVAG_314730	Ribosome	1	High	1
FALSE	High	IsMasterProtein	A2DTZ9	Uncharacterized protein OS=Trichomonas vaginalis OX=5722 GN=TVAG_465340 PE=4 SV=1	0	2.039	10	1	1	1	319	37.3	6.79	5.46	1					4774153	TVAG_465340	TVAG_465340		0	High	1
FALSE	High	IsMasterProtein	A2ESK3	Ras family protein OS=Trichomonas vaginalis OX=5722 GN=TVAG_350580 PE=4 SV=1	0	2.03	5	1	5	1	204	22	5.5	15.53	1	regulation of biological process;response to stimulus	endosome	catalytic activity;nucleotide binding	Pf00025, Pf00071, Pf04670, Pf08477	4762241	TVAG_350580	TVAG_350580		0	High	1
FALSE	High	IsMasterProtein	A2DZI2	Adaptin N terminal region family protein OS=Trichomonas vaginalis OX=5722 GN=TVAG_373190 PE=4 SV=1	0	2.006	2	1	1	1	808	90.1	5.22	3.46	1	transport	cytoplasm;membrane		Pf01602, Pf12717, Pf13646	4772174	TVAG_373190	TVAG_373190		0	High	1
FALSE	High	IsMasterProtein	A2EV08	Clathrin and VPS domain-containing protein OS=Trichomonas vaginalis OX=5722 GN=TVAG_369030 PE=4 SV=1	0	2.004	3	1	1	1	763	84.5	7.08	4.97	1	transport		structural molecule activity	Pf00637, Pf13838	4761376	TVAG_369030	TVAG_369030	Endocytosis	1	High	1
FALSE	High	IsMasterProtein	A2D8F3	GTP-binding nuclear protein OS=Trichomonas vaginalis OX=5722 GN=TVAG_185080 PE=3 SV=1	0	1.989	6	1	10	1	215	24.4	7.49	25.82	1	regulation of biological process;response to stimulus;transport	cytoplasm;nucleus	catalytic activity;nucleotide binding	Pf00025, Pf00071, Pf08477	5468735	TVAG_185080	TVAG_185080	Ribosome biogenesis in eukaryotes; RNA transport	2	High	1
FALSE	High	IsMasterProtein	A2DS57	Histone H2A OS=Trichomonas vaginalis OX=5722 GN=TVAG_447860 PE=3 SV=1	0	1.985	18	1	1	1	139	15.2	10.36	5.4	1	regulation of biological process	chromosome;nucleus	DNA binding;protein binding	Pf00125	4774838	TVAG_447860	TVAG_447860		0	High	1
FALSE	High	IsMasterProtein	A2EFS6	Guanine nucleotide-binding protein beta subunit, putative OS=Trichomonas vaginalis OX=5722 GN=TVAG_145570 PE=4 SV=1	0	1.966	4	1	2	1	335	37	6.79	6.19	1			protein binding	Pf00400	4766376	TVAG_145570	TVAG_145570		0	High	1
FALSE	High	IsMasterProtein	A2FJP6	Clan MH, family M20, peptidase T-like metallopeptidase OS=Trichomonas vaginalis OX=5722 GN=TVAG_370490 PE=4 SV=1	0	1.883	2	1	2	1	474	51.6	5.1	5.87	1	metabolic process		catalytic activity	Pf01546	4752621	TVAG_370490	TVAG_370490		0	High	1
FALSE	High	IsMasterProtein	A2DM03	Phosphofructokinase family protein OS=Trichomonas vaginalis OX=5722 GN=TVAG_462920 PE=4 SV=1	0	1.85	4	1	5	1	324	34.5	8.16	12.51	1	metabolic process		catalytic activity;nucleotide binding	Pf00365	5464119	TVAG_462920	TVAG_462920		0	High	1
FALSE	High	IsMasterProtein	A2ERB4	Seryl-tRNA synthetase family protein OS=Trichomonas vaginalis OX=5722 GN=TVAG_305400 PE=4 SV=1	0	1.832	2	1	1	1	501	56.9	6.34	2.99	1	metabolic process	cytoplasm	catalytic activity;nucleotide binding	Pf00012, Pf00587, Pf02403, Pf03961	4762654	TVAG_305400	TVAG_305400	Aminoacyl-tRNA biosynthesis	1	High	1
FALSE	High	IsMasterProtein	A2FRG8	Mob1/phocein family protein OS=Trichomonas vaginalis OX=5722 GN=TVAG_344540 PE=4 SV=1	0	1.811	10	1	1	1	211	24.3	6.87	3.48	1				Pf03637	4750210	TVAG_344540	TVAG_344540		0	High	1
FALSE	High	IsMasterProtein	A2E211	Ribosomal protein S15a, putative OS=Trichomonas vaginalis OX=5722 GN=TVAG_164700 PE=3 SV=1	0	1.786	10	1	1	1	130	14.6	9.92	2.33	1	metabolic process	ribosome	structural molecule activity	Pf00410	4771337	TVAG_164700	TVAG_164700	Ribosome	1	High	1
FALSE	High	IsMasterProtein	A2DRB3	Uncharacterized protein OS=Trichomonas vaginalis OX=5722 GN=TVAG_297180 PE=4 SV=1	0	1.751	6	1	1	1	412	47.6	5.86	3.5	1		membrane			4775053	TVAG_297180	TVAG_297180		0	High	1
FALSE	High	IsMasterProtein	A2ET21	Dynamin central region family protein OS=Trichomonas vaginalis OX=5722 GN=TVAG_298300 PE=3 SV=1	0	1.693	3	1	1	1	594	67.3	6.21	3.34	1	cell organization and biogenesis	cytoplasm	catalytic activity;nucleotide binding;protein binding	Pf00350, Pf01031, Pf02212	4762061	TVAG_298300	TVAG_298300	Endocytosis	1	High	1
FALSE	High	IsMasterProtein	A2G527	Adseverin, putative OS=Trichomonas vaginalis OX=5722 GN=TVAG_244120 PE=4 SV=1	0	1.687	6	1	1	1	326	36.8	5.64	3.41	1			protein binding	Pf00626	4745399	TVAG_244120	TVAG_244120		0	High	1
FALSE	High	IsMasterProtein	A2DIB4	Uncharacterized protein OS=Trichomonas vaginalis OX=5722 GN=TVAG_130180 PE=4 SV=1	0	1.653	2	1	1	1	743	84.9	5.41	2.98	1				Pf02204	5465440	TVAG_130180	TVAG_130180		0	High	1
FALSE	High	IsMasterProtein	A2FMX3	Uncharacterized protein OS=Trichomonas vaginalis OX=5722 GN=TVAG_455110 PE=3 SV=1	0	1.61	2	1	1	1	831	95.7	8.22	4.08	1	metabolic process		protein binding	Pf00888	4751466	TVAG_455110	TVAG_455110		0	High	1
FALSE	High	IsMasterProtein	A2DVD8	Ribosomal protein S19, putative OS=Trichomonas vaginalis OX=5722 GN=TVAG_055940 PE=1 SV=1	0	1.568	10	1	1	1	144	16.2	10.18	3.32	1	cell organization and biogenesis;metabolic process	ribosome	RNA binding;structural molecule activity	Pf00203	4764479; 4767364; 4770571; 4773624	TVAG_055940; TVAG_126060; TVAG_074310; TVAG_208960	TVAG_055940; TVAG_126060; TVAG_074310; TVAG_208960	Ribosome	1	High	1
FALSE	High	IsMasterProtein	A2E7Y6	Purine nucleoside phosphorylase, putative OS=Trichomonas vaginalis OX=5722 GN=TVAG_127180 PE=1 SV=1	0	1.439	5	1	1	1	236	25.9	6.33	3.12	1	metabolic process		catalytic activity	Pf01048	4769164	TVAG_127180	TVAG_127180	Metabolic pathways; Pyrimidine metabolism; Purine metabolism; Biosynthesis of secondary metabolites; Nicotinate and nicotinamide metabolism	5	High	1
FALSE	High	IsMasterProtein	A2EHK3	Uncharacterized protein OS=Trichomonas vaginalis OX=5722 GN=TVAG_142440 PE=1 SV=1	0	1.398	4	1	4	1	272	30	9.96	11.1	1	metabolic process	ribosome	RNA binding;structural molecule activity	Pf00333, Pf03719	4765785	TVAG_142440	TVAG_142440	Ribosome	1	High	1
FALSE	High	IsMasterProtein	A2EE85	Uncharacterized protein OS=Trichomonas vaginalis OX=5722 GN=TVAG_180570 PE=4 SV=1	0.002	1.381	0	1	1	1	5481	613.2	6.06	3.45	1		cytoskeleton			4766997	TVAG_180570	TVAG_180570		0	High	1
FALSE	High	IsMasterProtein	A2ELA0	AMP-binding enzyme family protein OS=Trichomonas vaginalis OX=5722 GN=TVAG_069460 PE=4 SV=1	0.002	1.38	4	1	1	1	633	70.2	6.79	4.03	1	metabolic process		catalytic activity	Pf00501	4764455	TVAG_069460	TVAG_069460	Fatty acid metabolism; Metabolic pathways; Fatty acid biosynthesis; Peroxisome; Fatty acid degradation	5	High	1
FALSE	High	IsMasterProtein	A2DEM7	Uncharacterized protein OS=Trichomonas vaginalis OX=5722 GN=TVAG_083700 PE=1 SV=1	0.002	1.354	20	1	1	1	92	10	10.43	3.95	1	metabolic process	ribosome	structural molecule activity	Pf01780	4747638; 4764066; 4771053; 5464025; 5464027; 5466702	TVAG_124410; TVAG_099020; TVAG_212620; TVAG_083700; TVAG_083720; TVAG_283240	TVAG_124410; TVAG_099020; TVAG_212620; TVAG_083700; TVAG_083720; TVAG_283240	Ribosome	1	High	1
FALSE	High	IsMasterProtein	Q9NI37	Hydrogenosomal membrane protein 31 OS=Trichomonas vaginalis OX=5722 GN=HMP31 PE=3 SV=1	0.002	1.334	3	1	1	1	316	34.6	9.88	0	1	transport	membrane	transporter activity	Pf00153	5467294	TVAG_237680	TVAG_237680		0	High	1
FALSE	High	IsMasterProtein	A2DS85	T-complex protein 1 subunit delta OS=Trichomonas vaginalis OX=5722 GN=TVAG_066690 PE=3 SV=1	0.002	1.332	5	1	1	1	536	57.8	6.11	2.35	1	metabolic process	cytoplasm	nucleotide binding;protein binding	Pf00118	4774677	TVAG_066690	TVAG_066690		0	High	1
FALSE	High	IsMasterProtein	A2FSK7	Uncharacterized protein OS=Trichomonas vaginalis OX=5722 GN=TVAG_226080 PE=4 SV=1	0.002	1.321	1	1	3	1	860	95.6	5.08	5.38	1		cytoplasm;nucleus		Pf14381	4749817	TVAG_226080	TVAG_226080		0	High	1
FALSE	High	IsMasterProtein	A2FE95	Vacuolar protein sorting-associated protein 35 OS=Trichomonas vaginalis OX=5722 GN=TVAG_216890 PE=3 SV=1	0.002	1.266	2	1	1	1	789	90.3	5.29	2.75	1	transport	cytosol;endosome	transporter activity	Pf03635	4754561	TVAG_216890	TVAG_216890	Endocytosis	1	High	1
FALSE	High	IsMasterProtein	A2DKZ3	Serine/threonine-protein phosphatase OS=Trichomonas vaginalis OX=5722 GN=TVAG_146890 PE=3 SV=1	0.006	1.224	5	1	2	1	401	44.7	4.75	7.23	1	metabolic process		catalytic activity;metal ion binding	Pf00149	5464463	TVAG_146890	TVAG_146890		0	High	1

## Sheet: CLS 1 proteins
Checked	Protein FDR Confidence: Combined	Master	Accession	Description	Exp. q-value: Combined	Sum PEP Score	Coverage [%]	# Peptides	# PSMs	# Unique Peptides	# AAs	MW [kDa]	calc. pI	Score Sequest HT: Sequest HT	# Peptides (by Search Engine): Sequest HT	Biological Process	Cellular Component	Molecular Function	Pfam IDs	Entrez Gene ID	Ensembl Gene ID	Gene Symbol	KEGG Pathways	# Protein Pathway Groups	Found in Sample: [S1] F1: Sample, br1, cyst	# Protein Groups	Modifications
FALSE	High	IsMasterProtein	A2FTN9	Hydrogenosomal membrane protein Hmp35 OS=Trichomonas vaginalis OX=5722 GN=TVAG_104250 PE=4 SV=1	0	73.443	68	19	106	19	318	34.9	8.56	388.71	19					4749446	TVAG_104250	TVAG_104250		0	High	1
FALSE	High	IsMasterProtein	A2ENV1	Uncharacterized protein OS=Trichomonas vaginalis OX=5722 GN=TVAG_216170 PE=4 SV=1	0	70.819	60	17	111	17	324	36	9.67	414.39	17					4763510	TVAG_216170	TVAG_216170		0	High	1
FALSE	High	IsMasterProtein	A2FTT2	Uncharacterized protein OS=Trichomonas vaginalis OX=5722 GN=TVAG_092750 PE=4 SV=1	0	68.202	44	12	54	12	375	41.5	6.68	245	12	metabolic process		catalytic activity;nucleotide binding	Pf02685	4749390	TVAG_092750	TVAG_092750		0	High	1
FALSE	High	IsMasterProtein	Q27090	Hydrogenosomal malic enzyme subunit B proprotein OS=Trichomonas vaginalis OX=5722 GN=maeB PE=4 SV=1	0	64.605	34	15	84	3	567	63.2	6.92	314.66	15	metabolic process		catalytic activity;metal ion binding;nucleotide binding	Pf00390, Pf03949	5466054	TVAG_238830	TVAG_238830		0	High	1
FALSE	High	IsMasterProtein	A2F1M8	Malate dehydrogenase:SUBUNIT=A, putative OS=Trichomonas vaginalis OX=5722 GN=TVAG_412220 PE=4 SV=1	0	61.743	31	15	87	2	566	62.9	7.96	325.09	15	metabolic process		catalytic activity;metal ion binding;nucleotide binding	Pf00390, Pf03949	4759018	TVAG_412220	TVAG_412220	Pyruvate metabolism; Carbon metabolism	2	High	1
FALSE	High	IsMasterProtein	Q27102	AP65-3 adhesin OS=Trichomonas vaginalis OX=5722 PE=2 SV=1	0	58.309	31	14	78	3	567	63.1	7.96	288.39	14	metabolic process		catalytic activity;metal ion binding;nucleotide binding	Pf00390, Pf03949					0	High	1
FALSE	High	IsMasterProtein	Q27093	AP65-1 adhesin OS=Trichomonas vaginalis OX=5722 GN=AP65-1 PE=2 SV=1	0	57.77	34	15	86	5	567	63.2	7.53	320.69	15	metabolic process		catalytic activity;metal ion binding;nucleotide binding	Pf00390, Pf03949					0	High	1
FALSE	High	IsMasterProtein	Q27234	AP65-2 adhesin OS=Trichomonas vaginalis OX=5722 GN=AP65-2 PE=2 SV=1	0	53.843	29	13	68	1	567	63	8.13	247.67	13	metabolic process		catalytic activity;metal ion binding;nucleotide binding	Pf00390, Pf03949					0	High	1
FALSE	High	IsMasterProtein	A2FDM3	Uncharacterized protein OS=Trichomonas vaginalis OX=5722 GN=TVAG_440200 PE=4 SV=1	0	53.638	50	9	57	9	240	25.9	9.82	238.99	9					4754781	TVAG_440200	TVAG_440200		0	High	1
FALSE	High	IsMasterProtein	A2FMM4	Uncharacterized protein OS=Trichomonas vaginalis OX=5722 GN=TVAG_177320 PE=4 SV=1	0	49.137	19	13	45	13	963	108.3	5.16	167.23	13		membrane		Pf07332	4751549	TVAG_177320	TVAG_177320		0	High	1
FALSE	High	IsMasterProtein	Q27820	Glyceraldehyde-3-phosphate dehydrogenase (Fragment) OS=Trichomonas vaginalis OX=5722 PE=2 SV=1	0	39.894	39	11	39	2	350	38.1	7.62	151.76	11	metabolic process	cytosol	catalytic activity;nucleotide binding	Pf00044, Pf02800					0	High	1
FALSE	High	IsMasterProtein	A2GA05	Glyceraldehyde-3-phosphate dehydrogenase OS=Trichomonas vaginalis OX=5722 GN=TVAG_412780 PE=3 SV=1	0	35.175	34	10	36	1	361	39.2	7.62	143.44	10	metabolic process		catalytic activity;nucleotide binding	Pf00044, Pf02800	4743656	TVAG_412780	TVAG_412780		0	High	1
FALSE	High	IsMasterProtein	A2E709	V-type proton ATPase subunit OS=Trichomonas vaginalis OX=5722 GN=TVAG_006020 PE=3 SV=1	0	32.095	42	10	16	10	347	40	5.03	65.38	10	cellular homeostasis;transport	membrane	catalytic activity;transporter activity	Pf01992	4769481	TVAG_006020	TVAG_006020	Oxidative phosphorylation; Phagosome; Metabolic pathways	3	High	1
FALSE	High	IsMasterProtein	A2E269	Enolase 4, putative OS=Trichomonas vaginalis OX=5722 GN=TVAG_464170 PE=3 SV=1	0	27.376	28	8	26	8	493	53.3	6.73	103.05	8	metabolic process		catalytic activity;metal ion binding	Pf00113, Pf03952	4771259	TVAG_464170	TVAG_464170	RNA degradation; Carbon metabolism; Biosynthesis of amino acids; Biosynthesis of secondary metabolites; Glycolysis / Gluconeogenesis; Biosynthesis of antibiotics; Metabolic pathways	7	High	1
FALSE	High	IsMasterProtein	A2DZR3	Uncharacterized protein OS=Trichomonas vaginalis OX=5722 GN=TVAG_351790 PE=4 SV=1	0	26.144	15	10	19	10	991	110.4	5.53	66.42	10		membrane			4772119	TVAG_351790	TVAG_351790		0	High	1
FALSE	High	IsMasterProtein	Q9BKK1	Actin type 6 OS=Trichomonas vaginalis OX=5722 GN=ACT PE=3 SV=1	0	21.314	18	4	18	4	376	41.8	5.26	76.47	4				Pf00022					0	High	1
FALSE	High	IsMasterProtein	Q9NI37	Hydrogenosomal membrane protein 31 OS=Trichomonas vaginalis OX=5722 GN=HMP31 PE=3 SV=1	0	19.958	22	6	19	6	316	34.6	9.88	64.56	6	transport	membrane	transporter activity	Pf00153	5467294	TVAG_237680	TVAG_237680		0	High	1
FALSE	High	IsMasterProtein	A2FAF3	Fructose-1,6-bisphosphate aldolase, putative OS=Trichomonas vaginalis OX=5722 GN=TVAG_300000 PE=4 SV=1	0	19.117	15	4	15	4	328	36.2	6.47	54.87	4	metabolic process		catalytic activity;metal ion binding	Pf01116	4755919	TVAG_300000	TVAG_300000	Biosynthesis of amino acids; Carbon metabolism; Glycolysis / Gluconeogenesis; Biosynthesis of secondary metabolites; Metabolic pathways; Biosynthesis of antibiotics; Fructose and mannose metabolism; Pentose phosphate pathway	8	High	1
FALSE	High	IsMasterProtein	A2ETD8	Chaperonin 60, putative OS=Trichomonas vaginalis OX=5722 GN=TVAG_203620 PE=3 SV=1	0	16.344	15	6	12	6	557	59.2	7.3	44.23	6	metabolic process;transport	cytoplasm;cytosol;mitochondrion	nucleotide binding;protein binding	Pf00118	4761901	TVAG_203620	TVAG_203620	RNA degradation	1	High	1
FALSE	High	IsMasterProtein	A2DVT9	Adenosylhomocysteinase OS=Trichomonas vaginalis OX=5722 GN=TVAG_210320 PE=3 SV=1	0	12.983	13	4	9	4	486	53.5	5.94	29.95	4	metabolic process;transport	cytosol	catalytic activity;nucleotide binding	Pf00208, Pf00670, Pf02254, Pf02826, Pf05221, Pf13241	4773505	TVAG_210320	TVAG_210320		0	High	1
FALSE	High	IsMasterProtein	A2DGG3	Histone H3-1 OS=Trichomonas vaginalis OX=5722 GN=TVAG_014910 PE=3 SV=1	0	11.846	37	3	6	3	138	15.5	11.25	30.05	3	cell organization and biogenesis	chromosome;nucleus	DNA binding;protein binding	Pf00125	4753034; 4753046; 4753868; 4754744; 4754807; 4755147; 4756321; 4758555; 4763606; 4764101; 4764555; 4766006; 4767729; 4769891; 4770380; 4773392; 4774250; 5464884; 5465395; 5466098	TVAG_270800; TVAG_270890; TVAG_014910; TVAG_414480; TVAG_315320; TVAG_499020; TVAG_270080; TVAG_085670; TVAG_100590; TVAG_470690; TVAG_211260; TVAG_497330; TVAG_137940; TVAG_399370; TVAG_445270; TVAG_224650; TVAG_341360; TVAG_452730; TVAG_129730; TVAG_239330	TVAG_270800; TVAG_270890; TVAG_014910; TVAG_414480; TVAG_315320; TVAG_499020; TVAG_270080; TVAG_085670; TVAG_100590; TVAG_470690; TVAG_211260; TVAG_497330; TVAG_137940; TVAG_399370; TVAG_445270; TVAG_224650; TVAG_341360; TVAG_452730; TVAG_129730; TVAG_239330		0	High	1
FALSE	High	IsMasterProtein	A2F801	Clan SC, family S28, unassigned serine peptidase OS=Trichomonas vaginalis OX=5722 GN=TVAG_432040 PE=4 SV=1	0	11.253	14	4	6	4	436	49.9	5.57	21.11	4	metabolic process		catalytic activity	Pf05576, Pf05577	4756798	TVAG_432040	TVAG_432040		0	High	1
FALSE	High	IsMasterProtein	O61068	Pyrophosphate--fructose 6-phosphate 1-phosphotransferase 1 OS=Trichomonas vaginalis OX=5722 GN=Pfk1 PE=1 SV=1	0	11.21	13	4	11	4	426	46.5	7.46	39.13	4	metabolic process	cytoplasm	catalytic activity;metal ion binding	Pf00365, Pf04252	4770885		TVAG_430830		0	High	1
FALSE	High	IsMasterProtein	Q4JHB2	Saposin-like protein 2 (Fragment) OS=Trichomonas vaginalis OX=5722 PE=2 SV=1	0	10.15	6	2	6	2	533	60.2	5.03	24.46	2	metabolic process	vacuole		Pf03489, Pf05184					0	High	1
FALSE	High	IsMasterProtein	A2E853	Uncharacterized protein OS=Trichomonas vaginalis OX=5722 GN=TVAG_498650 PE=4 SV=1	0	9.44	6	5	10	5	988	110.3	5.01	31.68	5		membrane			4769123	TVAG_498650	TVAG_498650		0	High	1
FALSE	High	IsMasterProtein	Q27819	Cytosolic malate dehydrogenase OS=Trichomonas vaginalis OX=5722 PE=1 SV=1	0	8.907	6	1	4	1	332	35.7	6.44	22.57	1	metabolic process		catalytic activity	Pf00056, Pf02866					0	High	1
FALSE	High	IsMasterProtein	A2EJB5	Surface antigen BspA-like OS=Trichomonas vaginalis OX=5722 GN=TVAG_240680 PE=4 SV=1	0	8.878	11	3	6	3	329	36.2	6.6	20.95	3		membrane		Pf13306, Pf13599	4765155	TVAG_240680	TVAG_240680		0	High	1
FALSE	High	IsMasterProtein	A2FED9	V-type proton ATPase subunit a OS=Trichomonas vaginalis OX=5722 GN=TVAG_075320 PE=3 SV=1	0	8.505	5	3	8	3	797	91.5	6.24	24.63	3	cell organization and biogenesis;cellular homeostasis;metabolic process;transport	membrane	catalytic activity;protein binding;transporter activity	Pf01496	4754503	TVAG_075320	TVAG_075320		0	High	1
FALSE	High	IsMasterProtein	F8QX92	Elongation factor 1 alpha (Fragment) OS=Trichomonas vaginalis OX=5722 GN=EF1-alpha-TvT1b PE=4 SV=1	0	8.303	18	2	4	2	198	21.7	8.97	22.58	2	metabolic process		nucleotide binding;RNA binding	Pf03143, Pf03144					0	High	1
FALSE	High	IsMasterProtein	A2FRJ4	Vesicle transport v-SNARE protein OS=Trichomonas vaginalis OX=5722 GN=TVAG_331320 PE=4 SV=1	0	8.096	12	2	7	2	215	24.3	7.97	27.39	2	cell organization and biogenesis;transport	cytosol;Golgi;membrane	protein binding	Pf05008, Pf09731	4750168	TVAG_331320	TVAG_331320	SNARE interactions in vesicular transport	1	High	1
FALSE	High	IsMasterProtein	A2FDG4	Ribosomal protein L14, putative OS=Trichomonas vaginalis OX=5722 GN=TVAG_353710 PE=4 SV=1	0	7.542	19	2	10	2	128	14.6	9.5	36.09	2	metabolic process	ribosome	RNA binding;structural molecule activity	Pf01929	4754816	TVAG_353710	TVAG_353710	Ribosome	1	High	1
FALSE	High	IsMasterProtein	Q27089	Pyruvate:ferredoxin oxidoreductase proprotein OS=Trichomonas vaginalis OX=5722 GN=pfoB PE=4 SV=1	0	6.754	2	2	4	1	1157	127.9	8.03	13.18	2	metabolic process		catalytic activity;metal ion binding	Pf00037, Pf01558, Pf01855, Pf02775, Pf10371, Pf12797, Pf12837, Pf12838, Pf13183, Pf13187, Pf13237, Pf13484, Pf13534, Pf14697					0	High	1
FALSE	High	IsMasterProtein	A2DUA9	Carbamate kinase, putative OS=Trichomonas vaginalis OX=5722 GN=TVAG_261970 PE=4 SV=1	0	6.709	7	2	3	2	367	40.1	5.64	12.02	2	metabolic process	cytosol	catalytic activity	Pf00696	4773954	TVAG_261970	TVAG_261970	Carbon metabolism; Nitrogen metabolism; Metabolic pathways; Purine metabolism; Arginine biosynthesis	5	High	1
FALSE	High	IsMasterProtein	A2E4W5	Cytoplasmic heat shock protein 70 OS=Trichomonas vaginalis OX=5722 GN=TVAG_161100 PE=3 SV=1	0	6.411	4	2	4	2	659	71.2	5.4	12.38	2	cell organization and biogenesis		nucleotide binding	Pf00012, Pf06723	4770266	TVAG_161100	TVAG_161100		0	High	1
FALSE	High	IsMasterProtein	Q27875	Histone H4 OS=Trichomonas vaginalis OX=5722 GN=TVAG_014920 PE=3 SV=1	0	6.128	22	2	7	2	101	11.4	11.33	21.46	2	cell organization and biogenesis;metabolic process	chromosome;nucleus	DNA binding;protein binding	Pf00125, Pf00808, Pf02969	4753047; 4753864; 4754743; 4754806; 4755146; 4756320; 4758554; 4762936; 4764100; 4764556; 4767728; 4769892; 4770379; 4772096; 4773111; 4773393; 4774249; 5464883; 5465394; 5466097	TVAG_270900; TVAG_014920; TVAG_414470; TVAG_315310; TVAG_499010; TVAG_270070; TVAG_085660; TVAG_191680; TVAG_470680; TVAG_211270; TVAG_137930; TVAG_399380; TVAG_445260; TVAG_351560; TVAG_392270; TVAG_224660; TVAG_341350; TVAG_452720; TVAG_129720; TVAG_239320	TVAG_270900; TVAG_014920; TVAG_414470; TVAG_315310; TVAG_499010; TVAG_270070; TVAG_085660; TVAG_191680; TVAG_470680; TVAG_211270; TVAG_137930; TVAG_399380; TVAG_445260; TVAG_351560; TVAG_392270; TVAG_224660; TVAG_341350; TVAG_452720; TVAG_129720; TVAG_239320		0	High	1
FALSE	High	IsMasterProtein	A2HXI6	Uncharacterized protein (Fragment) OS=Trichomonas vaginalis OX=5722 GN=TVAG_539120 PE=4 SV=1	0	6.083	14	2	4	2	295	32.1	4.55	16.73	2					4723073	TVAG_539120	TVAG_539120		0	High	1
FALSE	High	IsMasterProtein	A2EWT6	Uncharacterized protein OS=Trichomonas vaginalis OX=5722 GN=TVAG_173930 PE=4 SV=1	0	5.718	6	2	4	2	480	53.1	4.97	15.45	2		membrane			4760691	TVAG_173930	TVAG_173930		0	High	1
FALSE	High	IsMasterProtein	A2DLF4	Phosphoglycerate kinase OS=Trichomonas vaginalis OX=5722 GN=TVAG_268050 PE=3 SV=1	0	5.681	9	4	8	4	419	45.3	7.06	19.95	4	metabolic process		catalytic activity;nucleotide binding	Pf00162	5464286	TVAG_268050	TVAG_268050	Biosynthesis of antibiotics; Glycolysis / Gluconeogenesis; Metabolic pathways; Carbon metabolism; Biosynthesis of secondary metabolites; Biosynthesis of amino acids	6	High	1
FALSE	High	IsMasterProtein	A2E927	Uncharacterized protein OS=Trichomonas vaginalis OX=5722 GN=TVAG_258230 PE=4 SV=1	0	5.461	3	2	3	2	1040	111.9	5.34	9.72	2		membrane			4768756	TVAG_258230	TVAG_258230		0	High	1
FALSE	High	IsMasterProtein	A2DKH3	Alpha-actinin, putative OS=Trichomonas vaginalis OX=5722 GN=TVAG_190450 PE=4 SV=1	0	5.409	3	3	7	3	931	106.2	5.02	17.07	3			metal ion binding;protein binding	Pf00307, Pf11971	5464671	TVAG_190450	TVAG_190450		0	High	1
FALSE	High	IsMasterProtein	A2DT29	Uncharacterized protein OS=Trichomonas vaginalis OX=5722 GN=TVAG_004670 PE=4 SV=1	0	5.081	6	2	2	2	710	78.6	4.97	9.04	2		membrane			4774446	TVAG_004670	TVAG_004670		0	High	1
FALSE	High	IsMasterProtein	A2FW50	Phosphoglucomutase/phosphomannomutase, alpha/beta/alpha domain I family protein OS=Trichomonas vaginalis OX=5722 GN=TVAG_205910 PE=3 SV=1	0	4.858	5	3	5	3	586	65.6	6.61	13.3	3	metabolic process	cytosol	catalytic activity;metal ion binding	Pf00408, Pf02878, Pf02879, Pf02880	4748563	TVAG_205910	TVAG_205910	Starch and sucrose metabolism; Biosynthesis of antibiotics; Metabolic pathways; Galactose metabolism; Pentose phosphate pathway; Amino sugar and nucleotide sugar metabolism; Purine metabolism; Glycolysis / Gluconeogenesis; Biosynthesis of secondary metabolites	9	High	1
FALSE	High	IsMasterProtein	A2DQV0	Uncharacterized protein OS=Trichomonas vaginalis OX=5722 GN=TVAG_291690 PE=3 SV=1	0	4.741	13	1	1	1	107	10.9	4.46	4.11	1	metabolic process	ribosome	structural molecule activity	Pf00428	4775233	TVAG_291690	TVAG_291690	Ribosome	1	High	1
FALSE	High	IsMasterProtein	A2E5A4	Ferredoxin 1 OS=Trichomonas vaginalis OX=5722 GN=TVAG_003900 PE=4 SV=1	0	4.521	38	2	2	2	101	10.7	4.88	7.55	2	metabolic process				4770146	TVAG_003900	TVAG_003900		0	High	1
FALSE	High	IsMasterProtein	A2ET59	Clan SC, family S28, unassigned serine peptidase OS=Trichomonas vaginalis OX=5722 GN=TVAG_009830 PE=4 SV=1	0	4.462	6	2	3	2	440	49.1	5.33	9.41	2	metabolic process		catalytic activity	Pf05577	4762025	TVAG_009830	TVAG_009830		0	High	1
FALSE	High	IsMasterProtein	A2E7V8	Glucose-6-phosphate isomerase OS=Trichomonas vaginalis OX=5722 GN=TVAG_061930 PE=3 SV=1	0	4.425	4	1	3	1	542	61.1	6.35	14.94	1	metabolic process		catalytic activity	Pf00342	4769242	TVAG_061930	TVAG_061930	Biosynthesis of secondary metabolites; Starch and sucrose metabolism; Biosynthesis of antibiotics; Metabolic pathways; Pentose phosphate pathway; Amino sugar and nucleotide sugar metabolism; Carbon metabolism; Glycolysis / Gluconeogenesis	8	High	1
FALSE	High	IsMasterProtein	A2DS57	Histone H2A OS=Trichomonas vaginalis OX=5722 GN=TVAG_447860 PE=3 SV=1	0	4.111	24	2	3	2	139	15.2	10.36	13.07	2	regulation of biological process	chromosome;nucleus	DNA binding;protein binding	Pf00125	4774838	TVAG_447860	TVAG_447860		0	High	1
FALSE	High	IsMasterProtein	Q4KY23	Pyruvate:ferredoxin oxidoreductase A-like protein OS=Trichomonas vaginalis OX=5722 GN=pfoA PE=4 SV=1	0	3.672	2	2	4	1	1157	127.8	7.97	10.44	2	metabolic process;response to stimulus	cell surface;cytoplasm;membrane;vacuole	catalytic activity;metal ion binding;protein binding	Pf00037, Pf01558, Pf01855, Pf02775, Pf10371, Pf12837, Pf12838, Pf13183, Pf13187, Pf13237, Pf13484, Pf13534					0	High	1
FALSE	High	IsMasterProtein	A2F844	Clan CA, family C1, cathepsin L, S or H-like cysteine peptidase OS=Trichomonas vaginalis OX=5722 GN=TVAG_242850 PE=3 SV=1	0	3.613	7	2	4	2	473	53.5	5.63	11.7	2	metabolic process	vacuole	catalytic activity	Pf00112	4756720	TVAG_242850	TVAG_242850		0	High	1
FALSE	High	IsMasterProtein	A2DJ26	Histone H2B OS=Trichomonas vaginalis OX=5722 GN=TVAG_026390 PE=3 SV=1	0	3.355	15	2	6	2	129	14.1	9.85	14.58	2	cell organization and biogenesis	chromosome;nucleus	DNA binding;protein binding	Pf00125	4746410; 4747024; 4749137; 4751794; 4752885; 4753415; 4754496; 4755219; 4766834; 4767971; 4772306; 4774837; 5465129	TVAG_105960; TVAG_144040; TVAG_380920; TVAG_195300; TVAG_268820; TVAG_045410; TVAG_075290; TVAG_226780; TVAG_464720; TVAG_329270; TVAG_026390; TVAG_447850; TVAG_228640	TVAG_105960; TVAG_144040; TVAG_380920; TVAG_195300; TVAG_268820; TVAG_045410; TVAG_075290; TVAG_226780; TVAG_464720; TVAG_329270; TVAG_026390; TVAG_447850; TVAG_228640		0	High	1
FALSE	High	IsMasterProtein	A2EWV6	Uncharacterized Cys-rich domain containing protein OS=Trichomonas vaginalis OX=5722 GN=TVAG_174130 PE=4 SV=1	0	3.344	11	1	2	1	170	18.9	6.98	9.98	1				Pf04749	4760711	TVAG_174130	TVAG_174130		0	High	1
FALSE	High	IsMasterProtein	A2FRW1	Phospholipase B-like OS=Trichomonas vaginalis OX=5722 GN=TVAG_215920 PE=3 SV=1	0	3.327	3	1	2	1	621	71.3	5.63	9.11	1		membrane		Pf04916	4750077	TVAG_215920	TVAG_215920		0	High	1
FALSE	High	IsMasterProtein	A2FIP8	L-lactate dehydrogenase, putative OS=Trichomonas vaginalis OX=5722 GN=TVAG_171090 PE=3 SV=1	0	3.166	4	1	2	1	334	37	6.42	8.66	1	metabolic process	cytoplasm	catalytic activity	Pf00056, Pf02866	4752964	TVAG_171090	TVAG_171090	Metabolic pathways; Biosynthesis of secondary metabolites; Cysteine and methionine metabolism; Biosynthesis of antibiotics; Glyoxylate and dicarboxylate metabolism; Citrate cycle (TCA cycle); Pyruvate metabolism; Carbon metabolism	8	High	1
FALSE	High	IsMasterProtein	A2D8N3	Uncharacterized protein OS=Trichomonas vaginalis OX=5722 GN=TVAG_185900 PE=4 SV=1	0	3.118	7	1	4	1	157	17.8	8.97	12.78	1		membrane			5468844	TVAG_185900	TVAG_185900		0	High	1
FALSE	High	IsMasterProtein	A2D8J6	Uncharacterized protein OS=Trichomonas vaginalis OX=5722 GN=TVAG_185520 PE=4 SV=1	0	2.966	2	1	1	1	713	79.8	5.25	4.12	1		membrane			5468807	TVAG_185520	TVAG_185520		0	High	1
FALSE	High	IsMasterProtein	A2EUI5	Uncharacterized protein OS=Trichomonas vaginalis OX=5722 GN=TVAG_031860 PE=4 SV=1	0	2.956	7	2	2	2	322	35.8	9.72	1.7	2					4761533	TVAG_031860	TVAG_031860		0	High	1
FALSE	High	IsMasterProtein	F5B2V0	RNA-directed RNA polymerase OS=Trichomonas vaginalis virus 4 OX=1008292 GN=pol PE=4 SV=1	0	2.948	1	1	3	1	1481	164.6	7.97	8.95	1	metabolic process		catalytic activity;nucleotide binding;RNA binding	Pf00680, Pf02123					0	High	1
FALSE	High	IsMasterProtein	A2EFR4	Thioredoxin OS=Trichomonas vaginalis OX=5722 GN=TVAG_145440 PE=3 SV=1	0	2.901	11	1	2	1	112	12.3	5.48	7.41	1	cellular homeostasis;metabolic process;regulation of biological process;response to stimulus	cytoplasm	antioxidant activity;catalytic activity	Pf00085, Pf13098, Pf13899, Pf13905	4766365	TVAG_145440	TVAG_145440		0	High	1
FALSE	High	IsMasterProtein	A2G3J8	Tetraspanin family protein OS=Trichomonas vaginalis OX=5722 GN=TVAG_176050 PE=4 SV=1	0	2.807	6	1	2	1	205	22.8	7.66	6.1	1		membrane			4745925	TVAG_176050	TVAG_176050		0	High	1
FALSE	High	IsMasterProtein	A2F7C5	Endoplasmic reticulum heat shock protein 70, putative OS=Trichomonas vaginalis OX=5722 GN=TVAG_092490 PE=3 SV=1	0	2.747	2	1	1	1	647	71.3	5.16	3.38	1	cell organization and biogenesis		nucleotide binding	Pf00012, Pf06723, Pf08432	4756998	TVAG_092490	TVAG_092490		0	High	1
FALSE	High	IsMasterProtein	A2ELJ9	Uncharacterized protein OS=Trichomonas vaginalis OX=5722 GN=TVAG_149320 PE=4 SV=1	0	2.708	6	1	4	1	171	19.3	6.29	10.47	1		membrane			4764322	TVAG_149320	TVAG_149320		0	High	1
FALSE	High	IsMasterProtein	A2DXL4	TolA, putative OS=Trichomonas vaginalis OX=5722 GN=TVAG_411090 PE=4 SV=1	0	2.594	16	1	3	1	204	22.5	7.72	9.43	1			catalytic activity		4772842	TVAG_411090	TVAG_411090		0	High	1
FALSE	High	IsMasterProtein	A2FS39	Ribosomal protein L14, putative OS=Trichomonas vaginalis OX=5722 GN=TVAG_262730 PE=4 SV=1	0	2.56	9	1	1	1	128	14.6	9.58	3.84	1	metabolic process	ribosome	RNA binding;structural molecule activity	Pf01929	4749992	TVAG_262730	TVAG_262730	Ribosome	1	High	1
FALSE	High	IsMasterProtein	Q95054	Superoxide dismutase (Fragment) OS=Trichomonas vaginalis OX=5722 GN=sod2 PE=3 SV=1	0	2.485	19	2	3	1	125	13.8	7.27	7.54	2	metabolic process;response to stimulus		antioxidant activity;catalytic activity;metal ion binding	Pf00081, Pf02777					0	High	1
FALSE	High	IsMasterProtein	A2DJA7	V-type proton ATPase proteolipid subunit OS=Trichomonas vaginalis OX=5722 GN=TVAG_136250 PE=3 SV=1	0	2.396	10	1	4	1	174	17.9	7.24	13.52	1	cellular homeostasis;transport	membrane;vacuole	catalytic activity;transporter activity	Pf00137	5465022	TVAG_136250	TVAG_136250	Phagosome; Metabolic pathways; Oxidative phosphorylation	3	High	1
FALSE	High	IsMasterProtein	A2G4G3	Auxin Efflux Carrier family protein OS=Trichomonas vaginalis OX=5722 GN=TVAG_091440 PE=4 SV=1	0	2.327	3	1	2	1	459	52.8	5.07	6.03	1	transport	membrane	protein binding	Pf03547	4745605	TVAG_091440	TVAG_091440		0	High	1
FALSE	High	IsMasterProtein	O43957	Superoxide dismutase OS=Trichomonas vaginalis OX=5722 GN=TvSOD6 PE=3 SV=1	0	2.323	16	2	2	1	194	22.1	7.77	3.42	2	metabolic process;response to stimulus		antioxidant activity;catalytic activity;metal ion binding	Pf00081, Pf02777	4770286	TVAG_161300	TVAG_161300	Peroxisome	1	High	1
FALSE	High	IsMasterProtein	A2DJ14	Malic enzyme OS=Trichomonas vaginalis OX=5722 GN=TVAG_228520 PE=3 SV=1	0	2.317	5	1	1	1	398	42.5	6.43	5.24	1	metabolic process		catalytic activity;metal ion binding;nucleotide binding	Pf00390, Pf03949	5465117	TVAG_228520	TVAG_228520		0	High	1
FALSE	High	IsMasterProtein	A2EW36	Alcohol dehydrogenase, iron-containing family protein OS=Trichomonas vaginalis OX=5722 GN=TVAG_328940 PE=4 SV=1	0	2.223	3	1	3	1	395	44.1	6.7	8.98	1	metabolic process		catalytic activity;metal ion binding	Pf00465, Pf13685	4760960	TVAG_328940	TVAG_328940		0	High	1
FALSE	High	IsMasterProtein	A2DVP3	Phospholipase B-like OS=Trichomonas vaginalis OX=5722 GN=TVAG_496040 PE=3 SV=1	0	2.2	2	1	3	1	609	70.4	5.53	9.18	1		membrane		Pf04916	4773588	TVAG_496040	TVAG_496040		0	High	1
FALSE	High	IsMasterProtein	Q4G2D2	Small GTP-binding protein, putative OS=Trichomonas vaginalis OX=5722 GN=TVAG_159730 PE=4 SV=1	0	2.133	5	1	1	1	203	22.4	5.71	2.37	1	regulation of biological process;response to stimulus		catalytic activity;nucleotide binding	Pf00009, Pf00025, Pf00071, Pf01926, Pf04670, Pf06585, Pf08477	4773807	TVAG_159730	TVAG_159730	Endocytosis; Phagosome	2	High	1
FALSE	High	IsMasterProtein	A2EV41	Uncharacterized protein OS=Trichomonas vaginalis OX=5722 GN=TVAG_450640 PE=4 SV=1	0	2.106	3	1	3	1	327	37.1	6.42	7.7	1		membrane			4761336	TVAG_450640	TVAG_450640		0	High	1
FALSE	High	IsMasterProtein	Q4KXQ3	14-3-3 protein A isoform OS=Trichomonas vaginalis OX=5722 GN=TVAG_462940 PE=2 SV=1	0	2.095	5	1	2	1	237	27.1	5.19	6.34	1			protein binding	Pf00244	5464121	TVAG_462940	TVAG_462940		0	High	1
FALSE	High	IsMasterProtein	A2EU62	Purine nucleoside phosphorylase, putative OS=Trichomonas vaginalis OX=5722 GN=TVAG_454490 PE=3 SV=1	0	2.089	4	1	2	1	236	25.6	6.42	5.56	1	metabolic process		catalytic activity	Pf01048	4761658	TVAG_454490	TVAG_454490	Biosynthesis of secondary metabolites; Nicotinate and nicotinamide metabolism; Metabolic pathways; Pyrimidine metabolism; Purine metabolism	5	High	1
FALSE	High	IsMasterProtein	A2FT29	Triosephosphate isomerase OS=Trichomonas vaginalis OX=5722 GN=TVAG_096350 PE=1 SV=1	0	2.079	4	1	1	1	252	27.4	6.01	3.3	1	metabolic process	cytosol	catalytic activity	Pf00121	4749642	TVAG_096350	TVAG_096350	Glycolysis / Gluconeogenesis; Biosynthesis of secondary metabolites; Metabolic pathways; Biosynthesis of antibiotics; Inositol phosphate metabolism; Fructose and mannose metabolism; Biosynthesis of amino acids; Carbon metabolism	8	High	1
FALSE	High	IsMasterProtein	A2FES1	Uncharacterized protein OS=Trichomonas vaginalis OX=5722 GN=TVAG_140970 PE=3 SV=1	0	1.947	2	1	2	1	689	78.8	7.34	5.6	1		membrane		Pf04515	4754381	TVAG_140970	TVAG_140970		0	High	1
FALSE	High	IsMasterProtein	A2HX03	Uncharacterized protein (Fragment) OS=Trichomonas vaginalis OX=5722 GN=TVAG_538710 PE=4 SV=1	0	1.894	15	1	2	1	338	37.4	4.54	5.2	1					4723266	TVAG_538710	TVAG_538710		0	High	1
FALSE	High	IsMasterProtein	A2E7Y6	Purine nucleoside phosphorylase, putative OS=Trichomonas vaginalis OX=5722 GN=TVAG_127180 PE=1 SV=1	0	1.843	5	1	3	1	236	25.9	6.33	8.75	1	metabolic process		catalytic activity	Pf01048	4769164	TVAG_127180	TVAG_127180	Metabolic pathways; Pyrimidine metabolism; Purine metabolism; Biosynthesis of secondary metabolites; Nicotinate and nicotinamide metabolism	5	High	1
FALSE	High	IsMasterProtein	Q2PCA5	A-type flavoprotein (Fragment) OS=Trichomonas vaginalis OX=5722 GN=fprA PE=2 SV=1	0	1.816	1	1	2	1	852	92.7	6.21	6.2	1	metabolic process		catalytic activity;metal ion binding;nucleotide binding	Pf00070, Pf00753, Pf07992, Pf13434					0	High	1
FALSE	High	IsMasterProtein	A2F0T6	NADP-dependent alcohol dehydrogenase, putative OS=Trichomonas vaginalis OX=5722 GN=TVAG_344880 PE=3 SV=1	0	1.78	2	1	1	1	370	39.7	6.87	2.57	1	metabolic process		catalytic activity;metal ion binding	Pf00107, Pf08240, Pf12847	4759294	TVAG_344880	TVAG_344880	Metabolic pathways; Pentose and glucuronate interconversions; Biosynthesis of secondary metabolites; Glycolysis / Gluconeogenesis; Biosynthesis of antibiotics; Glycerolipid metabolism	6	High	1
FALSE	High	IsMasterProtein	A2GI19	Surface antigen BspA-like (Fragment) OS=Trichomonas vaginalis OX=5722 GN=TVAG_530020 PE=4 SV=1	0	1.672	3	1	2	1	400	45.3	6.51	4.9	1		membrane	protein binding	Pf13306, Pf13855	4740829	TVAG_530020	TVAG_530020		0	High	1
FALSE	High	IsMasterProtein	A2FUZ1	14-3-3 protein OS=Trichomonas vaginalis OX=5722 GN=TVAG_251260 PE=3 SV=1	0	1.622	4	1	1	1	238	27.2	4.84	3.11	1			protein binding	Pf00244	4748975	TVAG_251260	TVAG_251260		0	High	1
FALSE	High	IsMasterProtein	A2DUP2	Thiol peroxidase, putative OS=Trichomonas vaginalis OX=5722 GN=TVAG_165610 PE=3 SV=1	0	1.604	6	1	2	1	167	18	6.52	4.89	1	cellular homeostasis;metabolic process;regulation of biological process		antioxidant activity;catalytic activity	Pf00578, Pf08534	4773940; 4773948	TVAG_165610; TVAG_165690	TVAG_165610; TVAG_165690		0	High	1
FALSE	High	IsMasterProtein	A2FCY9	Glutamate dehydrogenase OS=Trichomonas vaginalis OX=5722 GN=TVAG_196700 PE=3 SV=1	0	1.594	2	1	2	1	507	56	8.13	0	1	metabolic process	cytosol	catalytic activity	Pf00208, Pf02812	4755007	TVAG_196700	TVAG_196700	Arginine biosynthesis; Nitrogen metabolism; Metabolic pathways; Alanine, aspartate and glutamate metabolism	4	High	1
FALSE	High	IsMasterProtein	A2DXW7	Tryparedoxin peroxidase, putative OS=Trichomonas vaginalis OX=5722 GN=TVAG_038090 PE=4 SV=1	0	1.588	6	1	2	1	196	22	7.09	5.6	1	cellular homeostasis;metabolic process;regulation of biological process		antioxidant activity;catalytic activity	Pf00578, Pf08534, Pf10417	4772697	TVAG_038090	TVAG_038090		0	High	1
FALSE	High	IsMasterProtein	A2DGQ5	Polyubiquitin, putative OS=Trichomonas vaginalis OX=5722 GN=TVAG_110540 PE=4 SV=1	0	1.588	6	1	1	1	147	16.7	5.95	2.34	1			protein binding	Pf00240, Pf11976, Pf13019, Pf14560	5465979	TVAG_110540	TVAG_110540		0	High	1
FALSE	High	IsMasterProtein	A2FII9	Mitochondrial carrier protein OS=Trichomonas vaginalis OX=5722 GN=TVAG_051820 PE=3 SV=1	0	1.568	2	1	2	1	401	44.6	9.66	1.65	1	transport	membrane	transporter activity	Pf00153	4753019	TVAG_051820	TVAG_051820		0	High	1
FALSE	High	IsMasterProtein	A2EYV2	Phosphoenol pyruvate carboxykinase, putative OS=Trichomonas vaginalis OX=5722 GN=TVAG_213710 PE=3 SV=1	0	1.551	4	1	1	1	599	67	6.38	3.54	1	metabolic process		catalytic activity;nucleotide binding	Pf00821	4760003	TVAG_213710	TVAG_213710	Pyruvate metabolism; Biosynthesis of secondary metabolites; Biosynthesis of antibiotics; Glycolysis / Gluconeogenesis; Citrate cycle (TCA cycle); Metabolic pathways	6	High	1
FALSE	High	IsMasterProtein	A2DXB3	Adaptin N terminal region family protein OS=Trichomonas vaginalis OX=5722 GN=TVAG_397260 PE=4 SV=1	0	1.472	4	1	1	1	800	91.1	5.35	0	1	transport	cytoplasm;membrane		Pf01602, Pf12717, Pf13646	4772994	TVAG_397260	TVAG_397260		0	High	1
FALSE	High	IsMasterProtein	A2E6C5	Uncharacterized protein OS=Trichomonas vaginalis OX=5722 GN=TVAG_459200 PE=4 SV=1	0	1.459	4	1	3	1	274	30.4	7.69	8.72	1		membrane			4769806	TVAG_459200	TVAG_459200		0	High	1
FALSE	High	IsMasterProtein	A2FH82	Phospholipase B-like OS=Trichomonas vaginalis OX=5722 GN=TVAG_123110 PE=3 SV=1	0	1.451	1	1	1	1	622	72.1	5.74	2.76	1		membrane		Pf04916	4753482	TVAG_123110	TVAG_123110		0	High	1
FALSE	High	IsMasterProtein	Q4JM31	Saposin-like protein 3 (Fragment) OS=Trichomonas vaginalis OX=5722 PE=2 SV=1	0	1.443	11	1	2	1	102	11.4	5.54	4.57	1	metabolic process			Pf05184					0	High	1
FALSE	High	IsMasterProtein	A2E8B1	Tubulin alpha chain OS=Trichomonas vaginalis OX=5722 GN=TVAG_196270 PE=3 SV=1	0	1.432	3	1	1	1	452	50.1	5.03	3.09	1	cell organization and biogenesis	cytoplasm;cytoskeleton	catalytic activity;nucleotide binding;structural molecule activity	Pf00091, Pf03953	4753691; 4757886; 4760251; 4765729; 4769080	TVAG_360870; TVAG_196270; TVAG_206890; TVAG_312330; TVAG_359090	TVAG_360870; TVAG_196270; TVAG_206890; TVAG_312330; TVAG_359090	Phagosome	1	High	1
FALSE	High	IsMasterProtein	A2DAL5	Putative translation initiation inhibitor OS=Trichomonas vaginalis OX=5722 GN=TVAG_035410 PE=2 SV=1	0	1.418	8	1	3	1	124	13.4	6.51	8.35	1				Pf01042	5468073	TVAG_035410	TVAG_035410		0	High	1
FALSE	High	IsMasterProtein	A2ET44	Major Facilitator Superfamily protein OS=Trichomonas vaginalis OX=5722 GN=TVAG_009680 PE=4 SV=1	0	1.398	2	1	2	1	476	52.5	5.99	4.75	1	transport	membrane		Pf07690, Pf13347	4762011	TVAG_009680	TVAG_009680		0	High	1
FALSE	High	IsMasterProtein	A2E2R4	Phosphoglycerate mutase OS=Trichomonas vaginalis OX=5722 GN=TVAG_212740 PE=3 SV=1	0	1.352	6	1	1	1	251	28.4	8.32	2.94	1	metabolic process;regulation of biological process	cytosol	catalytic activity	Pf00300	4771065	TVAG_212740	TVAG_212740	Metabolic pathways; Carbon metabolism; Biosynthesis of amino acids; Biosynthesis of secondary metabolites; Glycine, serine and threonine metabolism; Biosynthesis of antibiotics; Glycolysis / Gluconeogenesis	7	High	1
FALSE	High	IsMasterProtein	Q49P75	Cathepsin L-like cysteine proteinase OS=Trichomonas vaginalis OX=5722 GN=cp4 PE=3 SV=1	0	1.335	5	1	1	1	305	33.8	7.53	2.95	1	metabolic process		catalytic activity	Pf00112, Pf08246					0	High	1
FALSE	High	IsMasterProtein	Q8IEV2	Thioredoxin peroxidase OS=Trichomonas vaginalis OX=5722 GN=trxp PE=2 SV=1	0	1.329	6	1	2	1	196	21.9	6.79	6.04	1	cellular homeostasis;metabolic process;regulation of biological process		antioxidant activity;catalytic activity	Pf00578, Pf08534, Pf10417	4758247	TVAG_114310	TVAG_114310		0	High	1
FALSE	High	IsMasterProtein	A2EKB6	Uncharacterized protein OS=Trichomonas vaginalis OX=5722 GN=TVAG_057080 PE=4 SV=1	0	1.304	7	1	1	1	365	42.6	8.28	3.48	1					4764797	TVAG_057080	TVAG_057080		0	High	1
FALSE	High	IsMasterProtein	A2FLL6	Phosphoenol pyruvate carboxykinase, putative OS=Trichomonas vaginalis OX=5722 GN=TVAG_479540 PE=3 SV=1	0	1.251	2	1	1	1	600	67.1	6.99	2.61	1	metabolic process		catalytic activity;nucleotide binding	Pf00821	4751917	TVAG_479540	TVAG_479540	Biosynthesis of secondary metabolites; Biosynthesis of antibiotics; Glycolysis / Gluconeogenesis; Citrate cycle (TCA cycle); Metabolic pathways; Pyruvate metabolism	6	High	1
FALSE	High	IsMasterProtein	A2DJS4	Uncharacterized protein OS=Trichomonas vaginalis OX=5722 GN=TVAG_452020 PE=4 SV=1	0	1.204	1	1	1	1	1678	190.2	5.29	2.72	1					5464806	TVAG_452020	TVAG_452020		0	High	1
FALSE	High	IsMasterProtein	A2FMX1	Uncharacterized protein OS=Trichomonas vaginalis OX=5722 GN=TVAG_455090 PE=4 SV=1	0.007	1.159	5	1	2	1	218	22.6	9.61	5.02	1		membrane			4751464	TVAG_455090	TVAG_455090		0	High	1
FALSE	High	IsMasterProtein	A2ESM3	Beige/BEACH domain containing protein OS=Trichomonas vaginalis OX=5722 GN=TVAG_069820 PE=4 SV=1	0.007	1.148	0	1	1	1	2594	298	6.34	1.65	1			protein binding	Pf00400, Pf02138, Pf13385, Pf14844	4762189	TVAG_069820	TVAG_069820		0	High	1
FALSE	High	IsMasterProtein	A2E056	Uncharacterized protein OS=Trichomonas vaginalis OX=5722 GN=TVAG_491130 PE=4 SV=1	0.007	1.146	5	1	1	1	243	27.5	6.18	2.74	1				Pf01814, Pf04405	4771962	TVAG_491130	TVAG_491130		0	High	1
FALSE	High	IsMasterProtein	A2DC57	Clan CA, family C19, ubiquitin hydrolase-like cysteine peptidase OS=Trichomonas vaginalis OX=5722 GN=TVAG_457330 PE=3 SV=1	0.007	1.116	1	1	3	1	1147	132.3	5.45	8.21	1	metabolic process		catalytic activity	Pf00443, Pf13423, Pf14533	5467651	TVAG_457330	TVAG_457330		0	High	1
FALSE	High	IsMasterProtein	A2DXT4	Uncharacterized protein OS=Trichomonas vaginalis OX=5722 GN=TVAG_219770 PE=4 SV=1	0.007	1.112	10	1	1	1	115	12.5	7.25	3.11	1				Pf01187	4772791	TVAG_219770	TVAG_219770		0	High	1
FALSE	High	IsMasterProtein	A2E243	Uncharacterized protein OS=Trichomonas vaginalis OX=5722 GN=TVAG_463910 PE=4 SV=1	0.007	1.11	1	1	1	1	639	73.7	5.96	2.26	1		membrane			4771233	TVAG_463910	TVAG_463910		0	High	1
FALSE	High	IsMasterProtein	A2F1T3	Ankyrin repeat protein, putative OS=Trichomonas vaginalis OX=5722 GN=TVAG_040380 PE=4 SV=1	0.007	1.06	1	1	1	1	811	91.9	6.39	1.93	1			protein binding	Pf00023, Pf11929, Pf12796, Pf13606, Pf13637, Pf13857	4758958	TVAG_040380	TVAG_040380		0	High	1
FALSE	High	IsMasterProtein	A2H9T3	Uncharacterized protein OS=Trichomonas vaginalis OX=5722 GN=TVAG_521310 PE=4 SV=1	0.007	1.053	16	1	1	1	80	8.9	12.19	0	1					4731229	TVAG_521310	TVAG_521310		0	High	1
FALSE	High	IsMasterProtein	A2FD06	Uncharacterized protein OS=Trichomonas vaginalis OX=5722 GN=TVAG_218130 PE=4 SV=1	0.007	1.038	1	1	1	1	1085	118.6	5.53	2.04	1		membrane			4754978	TVAG_218130	TVAG_218130		0	High	1

## Sheet: CLS 2 proteins
Checked	Master	Accession	Description	Coverage [%]	# Peptides	# PSMs	# Unique Peptides	# AAs	MW [kDa]	calc. pI	Score Sequest HT: Sequest HT	# Peptides (by Search Engine): Sequest HT	Biological Process	Cellular Component	Molecular Function	Pfam IDs	Entrez Gene ID	Ensembl Gene ID	Gene Symbol	KEGG Pathways	# Protein Pathway Groups	Found in Sample: [S2] F2: Sample, br2, cyst	# Protein Groups	Modifications
FALSE	IsMasterProtein	Q27093	AP65-1 adhesin OS=Trichomonas vaginalis OX=5722 GN=AP65-1 PE=2 SV=1	34	15	79	4	567	63.2	7.53	311.48	15	metabolic process		catalytic activity;metal ion binding;nucleotide binding	Pf00390, Pf03949					0	High	1
FALSE	IsMasterProtein	Q27090	Hydrogenosomal malic enzyme subunit B proprotein OS=Trichomonas vaginalis OX=5722 GN=maeB PE=4 SV=1	38	16	76	4	567	63.2	6.92	304.31	16	metabolic process		catalytic activity;metal ion binding;nucleotide binding	Pf00390, Pf03949	5466054	TVAG_238830	TVAG_238830		0	High	1
FALSE	IsMasterProtein	Q27102	AP65-3 adhesin OS=Trichomonas vaginalis OX=5722 PE=2 SV=1	35	15	59	2	567	63.1	7.96	234.55	15	metabolic process		catalytic activity;metal ion binding;nucleotide binding	Pf00390, Pf03949					0	High	1
FALSE	IsMasterProtein	Q27234	AP65-2 adhesin OS=Trichomonas vaginalis OX=5722 GN=AP65-2 PE=2 SV=1	33	14	54	2	567	63	8.13	215.46	14	metabolic process		catalytic activity;metal ion binding;nucleotide binding	Pf00390, Pf03949					0	High	1
FALSE	IsMasterProtein	Q27820	Glyceraldehyde-3-phosphate dehydrogenase (Fragment) OS=Trichomonas vaginalis OX=5722 PE=2 SV=1	31	9	31	1	350	38.1	7.62	115.48	9	metabolic process	cytosol	catalytic activity;nucleotide binding	Pf00044, Pf02800					0	High	1
FALSE	IsMasterProtein	A2EM29	Glyceraldehyde-3-phosphate dehydrogenase OS=Trichomonas vaginalis OX=5722 GN=TVAG_475220 PE=3 SV=1	37	10	26	1	361	39.2	8.03	94.62	10	metabolic process		catalytic activity;nucleotide binding	Pf00044, Pf02800	4764163	TVAG_475220	TVAG_475220		0	High	1
FALSE	IsMasterProtein	A2HNP3	Hydrogenosomal membrane protein Hmp35 OS=Trichomonas vaginalis OX=5722 GN=TVAG_590550 PE=4 SV=1	37	8	23	8	316	34.7	8.56	93.78	8					4726331	TVAG_590550	TVAG_590550		0	High	1
FALSE	IsMasterProtein	A2GA05	Glyceraldehyde-3-phosphate dehydrogenase OS=Trichomonas vaginalis OX=5722 GN=TVAG_412780 PE=3 SV=1	34	9	23	1	361	39.2	7.62	81.22	9	metabolic process		catalytic activity;nucleotide binding	Pf00044, Pf02800	4743656	TVAG_412780	TVAG_412780		0	High	1
FALSE	IsMasterProtein	A2E269	Enolase 4, putative OS=Trichomonas vaginalis OX=5722 GN=TVAG_464170 PE=3 SV=1	19	6	18	6	493	53.3	6.73	76.23	6	metabolic process		catalytic activity;metal ion binding	Pf00113, Pf03952	4771259	TVAG_464170	TVAG_464170	Carbon metabolism; Biosynthesis of amino acids; Biosynthesis of secondary metabolites; Glycolysis / Gluconeogenesis; Biosynthesis of antibiotics; Metabolic pathways; RNA degradation	7	High	1
FALSE	IsMasterProtein	A2FDM3	Uncharacterized protein OS=Trichomonas vaginalis OX=5722 GN=TVAG_440200 PE=4 SV=1	35	7	19	7	240	25.9	9.82	70.18	7					4754781	TVAG_440200	TVAG_440200		0	High	1
FALSE	IsMasterProtein	A2ENV1	Uncharacterized protein OS=Trichomonas vaginalis OX=5722 GN=TVAG_216170 PE=4 SV=1	25	6	18	6	324	36	9.67	64.3	6					4763510	TVAG_216170	TVAG_216170		0	High	1
FALSE	IsMasterProtein	A2FTT2	Uncharacterized protein OS=Trichomonas vaginalis OX=5722 GN=TVAG_092750 PE=4 SV=1	13	5	15	5	375	41.5	6.68	60.09	5	metabolic process		catalytic activity;nucleotide binding	Pf02685	4749390	TVAG_092750	TVAG_092750		0	High	1
FALSE	IsMasterProtein	A2FAF3	Fructose-1,6-bisphosphate aldolase, putative OS=Trichomonas vaginalis OX=5722 GN=TVAG_300000 PE=4 SV=1	13	3	12	3	328	36.2	6.47	48.17	3	metabolic process		catalytic activity;metal ion binding	Pf01116	4755919	TVAG_300000	TVAG_300000	Glycolysis / Gluconeogenesis; Biosynthesis of secondary metabolites; Metabolic pathways; Biosynthesis of antibiotics; Fructose and mannose metabolism; Pentose phosphate pathway; Biosynthesis of amino acids; Carbon metabolism	8	High	1
FALSE	IsMasterProtein	A2DS57	Histone H2A OS=Trichomonas vaginalis OX=5722 GN=TVAG_447860 PE=3 SV=1	39	2	7	2	139	15.2	10.36	42.86	2	regulation of biological process	chromosome;nucleus	DNA binding;protein binding	Pf00125	4774838	TVAG_447860	TVAG_447860		0	High	1
FALSE	IsMasterProtein	A2E9H3	Pyrophosphate--fructose 6-phosphate 1-phosphotransferase 2 OS=Trichomonas vaginalis OX=5722 GN=pfk2 PE=1 SV=1	19	5	11	5	426	46.6	7.21	41.42	5	metabolic process	cytoplasm	catalytic activity;metal ion binding	Pf00365, Pf04252	4768672		TVAG_364620		0	High	1
FALSE	IsMasterProtein	Q9BKK1	Actin type 6 OS=Trichomonas vaginalis OX=5722 GN=ACT PE=3 SV=1	14	3	9	3	376	41.8	5.26	38.2	3				Pf00022					0	High	1
FALSE	IsMasterProtein	Q9NI37	Hydrogenosomal membrane protein 31 OS=Trichomonas vaginalis OX=5722 GN=HMP31 PE=3 SV=1	16	3	9	3	316	34.6	9.88	34.47	3	transport	membrane	transporter activity	Pf00153	5467294	TVAG_237680	TVAG_237680		0	High	1
FALSE	IsMasterProtein	O43957	Superoxide dismutase OS=Trichomonas vaginalis OX=5722 GN=TvSOD6 PE=3 SV=1	23	3	9	2	194	22.1	7.77	30.23	3	metabolic process;response to stimulus		antioxidant activity;catalytic activity;metal ion binding	Pf00081, Pf02777	4770286	TVAG_161300	TVAG_161300	Peroxisome	1	High	1
FALSE	IsMasterProtein	A2FLL6	Phosphoenol pyruvate carboxykinase, putative OS=Trichomonas vaginalis OX=5722 GN=TVAG_479540 PE=3 SV=1	12	4	7	4	600	67.1	6.99	28.95	4	metabolic process		catalytic activity;nucleotide binding	Pf00821	4751917	TVAG_479540	TVAG_479540	Pyruvate metabolism; Biosynthesis of secondary metabolites; Biosynthesis of antibiotics; Glycolysis / Gluconeogenesis; Citrate cycle (TCA cycle); Metabolic pathways	6	High	1
FALSE	IsMasterProtein	A2F5J7	Chaperonin 60, putative OS=Trichomonas vaginalis OX=5722 GN=TVAG_088050 PE=3 SV=1	8	3	6	3	556	59.1	6.93	26.3	3	metabolic process;transport	cytoplasm;cytosol;mitochondrion	nucleotide binding;protein binding	Pf00118	4757641	TVAG_088050	TVAG_088050	RNA degradation	1	High	1
FALSE	IsMasterProtein	Q27819	Cytosolic malate dehydrogenase OS=Trichomonas vaginalis OX=5722 PE=1 SV=1	10	2	6	2	332	35.7	6.44	22.23	2	metabolic process		catalytic activity	Pf00056, Pf02866					0	High	1
FALSE	IsMasterProtein	A2E709	V-type proton ATPase subunit OS=Trichomonas vaginalis OX=5722 GN=TVAG_006020 PE=3 SV=1	11	3	7	3	347	40	5.03	21.85	3	cellular homeostasis;transport	membrane	catalytic activity;transporter activity	Pf01992	4769481	TVAG_006020	TVAG_006020	Phagosome; Metabolic pathways; Oxidative phosphorylation	3	High	1
FALSE	IsMasterProtein	A2E4W5	Cytoplasmic heat shock protein 70 OS=Trichomonas vaginalis OX=5722 GN=TVAG_161100 PE=3 SV=1	4	2	5	2	659	71.2	5.4	20.53	2	cell organization and biogenesis		nucleotide binding	Pf00012, Pf06723	4770266	TVAG_161100	TVAG_161100		0	High	1
FALSE	IsMasterProtein	A2DGG3	Histone H3-1 OS=Trichomonas vaginalis OX=5722 GN=TVAG_014910 PE=3 SV=1	24	1	2	1	138	15.5	11.25	19.15	1	cell organization and biogenesis	chromosome;nucleus	DNA binding;protein binding	Pf00125	4753034; 4753046; 4753868; 4754744; 4754807; 4755147; 4756321; 4758555; 4763606; 4764101; 4764555; 4766006; 4767729; 4769891; 4770380; 4773392; 4774250; 5464884; 5465395; 5466098	TVAG_270800; TVAG_270890; TVAG_014910; TVAG_414480; TVAG_315320; TVAG_499020; TVAG_270080; TVAG_085670; TVAG_100590; TVAG_470690; TVAG_211260; TVAG_497330; TVAG_137940; TVAG_399370; TVAG_445270; TVAG_224650; TVAG_341360; TVAG_452730; TVAG_129730; TVAG_239330	TVAG_270800; TVAG_270890; TVAG_014910; TVAG_414480; TVAG_315320; TVAG_499020; TVAG_270080; TVAG_085670; TVAG_100590; TVAG_470690; TVAG_211260; TVAG_497330; TVAG_137940; TVAG_399370; TVAG_445270; TVAG_224650; TVAG_341360; TVAG_452730; TVAG_129730; TVAG_239330		0	High	1
FALSE	IsMasterProtein	A2HXI6	Uncharacterized protein (Fragment) OS=Trichomonas vaginalis OX=5722 GN=TVAG_539120 PE=4 SV=1	10	1	4	1	295	32.1	4.55	18.09	1					4723073	TVAG_539120	TVAG_539120		0	High	1
FALSE	IsMasterProtein	Q95054	Superoxide dismutase (Fragment) OS=Trichomonas vaginalis OX=5722 GN=sod2 PE=3 SV=1	19	2	5	1	125	13.8	7.27	17.94	2	metabolic process;response to stimulus		antioxidant activity;catalytic activity;metal ion binding	Pf00081, Pf02777					0	High	1
FALSE	IsMasterProtein	Q27875	Histone H4 OS=Trichomonas vaginalis OX=5722 GN=TVAG_014920 PE=3 SV=1	32	3	6	3	101	11.4	11.33	17.89	3	cell organization and biogenesis;metabolic process	chromosome;nucleus	DNA binding;protein binding	Pf00125, Pf00808, Pf02969	4753047; 4753864; 4754743; 4754806; 4755146; 4756320; 4758554; 4762936; 4764100; 4764556; 4767728; 4769892; 4770379; 4772096; 4773111; 4773393; 4774249; 5464883; 5465394; 5466097	TVAG_270900; TVAG_014920; TVAG_414470; TVAG_315310; TVAG_499010; TVAG_270070; TVAG_085660; TVAG_191680; TVAG_470680; TVAG_211270; TVAG_137930; TVAG_399380; TVAG_445260; TVAG_351560; TVAG_392270; TVAG_224660; TVAG_341350; TVAG_452720; TVAG_129720; TVAG_239320	TVAG_270900; TVAG_014920; TVAG_414470; TVAG_315310; TVAG_499010; TVAG_270070; TVAG_085660; TVAG_191680; TVAG_470680; TVAG_211270; TVAG_137930; TVAG_399380; TVAG_445260; TVAG_351560; TVAG_392270; TVAG_224660; TVAG_341350; TVAG_452720; TVAG_129720; TVAG_239320		0	High	1
FALSE	IsMasterProtein	A2DXL4	TolA, putative OS=Trichomonas vaginalis OX=5722 GN=TVAG_411090 PE=4 SV=1	22	2	5	2	204	22.5	7.72	15.42	2			catalytic activity		4772842	TVAG_411090	TVAG_411090		0	High	1
FALSE	IsMasterProtein	A2EDY6	Pyruvate:ferredoxin oxidoreductase BI OS=Trichomonas vaginalis OX=5722 GN=TVAG_230580 PE=4 SV=1	2	2	4	1	1157	127.9	7.97	14.1	2	metabolic process;response to stimulus		catalytic activity;metal ion binding	Pf00037, Pf01558, Pf01855, Pf02775, Pf10371, Pf12797, Pf12837, Pf12838, Pf13183, Pf13187, Pf13237, Pf13484, Pf13534, Pf14697	4767014	TVAG_230580	TVAG_230580		0	High	1
FALSE	IsMasterProtein	A2DC57	Clan CA, family C19, ubiquitin hydrolase-like cysteine peptidase OS=Trichomonas vaginalis OX=5722 GN=TVAG_457330 PE=3 SV=1	1	1	5	1	1147	132.3	5.45	13.55	1	metabolic process		catalytic activity	Pf00443, Pf13423, Pf14533	5467651	TVAG_457330	TVAG_457330		0	High	1
FALSE	IsMasterProtein	A2E2R4	Phosphoglycerate mutase OS=Trichomonas vaginalis OX=5722 GN=TVAG_212740 PE=3 SV=1	6	1	4	1	251	28.4	8.32	13.41	1	metabolic process;regulation of biological process	cytosol	catalytic activity	Pf00300	4771065	TVAG_212740	TVAG_212740	Biosynthesis of secondary metabolites; Glycine, serine and threonine metabolism; Biosynthesis of antibiotics; Glycolysis / Gluconeogenesis; Metabolic pathways; Carbon metabolism; Biosynthesis of amino acids	7	High	1
FALSE	IsMasterProtein	A2FMM4	Uncharacterized protein OS=Trichomonas vaginalis OX=5722 GN=TVAG_177320 PE=4 SV=1	4	3	4	3	963	108.3	5.16	12.95	3		membrane		Pf07332	4751549	TVAG_177320	TVAG_177320		0	High	1
FALSE	IsMasterProtein	A2E5A4	Ferredoxin 1 OS=Trichomonas vaginalis OX=5722 GN=TVAG_003900 PE=4 SV=1	38	2	3	2	101	10.7	4.88	11.93	2	metabolic process				4770146	TVAG_003900	TVAG_003900		0	High	1
FALSE	IsMasterProtein	A2FRJ4	Vesicle transport v-SNARE protein OS=Trichomonas vaginalis OX=5722 GN=TVAG_331320 PE=4 SV=1	7	1	2	1	215	24.3	7.97	9.84	1	cell organization and biogenesis;transport	cytosol;Golgi;membrane	protein binding	Pf05008, Pf09731	4750168	TVAG_331320	TVAG_331320	SNARE interactions in vesicular transport	1	High	1
FALSE	IsMasterProtein	Q4KY23	Pyruvate:ferredoxin oxidoreductase A-like protein OS=Trichomonas vaginalis OX=5722 GN=pfoA PE=4 SV=1	2	2	3	1	1157	127.8	7.97	9.74	2	metabolic process;response to stimulus	cell surface;cytoplasm;membrane;vacuole	catalytic activity;metal ion binding;protein binding	Pf00037, Pf01558, Pf01855, Pf02775, Pf10371, Pf12837, Pf12838, Pf13183, Pf13187, Pf13237, Pf13484, Pf13534					0	High	1
FALSE	IsMasterProtein	A2DB09	60S ribosomal protein L12, putative OS=Trichomonas vaginalis OX=5722 GN=TVAG_015780 PE=3 SV=1	13	2	3	2	160	17.2	9.74	9.12	2	cell organization and biogenesis;metabolic process	ribosome	RNA binding;structural molecule activity	Pf00298, Pf03946	4772513; 4775768; 5467894	TVAG_388550; TVAG_015780; TVAG_378180	TVAG_388550; TVAG_015780; TVAG_378180	Ribosome	1	High	1
FALSE	IsMasterProtein	A2E8B1	Tubulin alpha chain OS=Trichomonas vaginalis OX=5722 GN=TVAG_196270 PE=3 SV=1	3	1	2	1	452	50.1	5.03	7.96	1	cell organization and biogenesis	cytoplasm;cytoskeleton	catalytic activity;nucleotide binding;structural molecule activity	Pf00091, Pf03953	4753691; 4757886; 4760251; 4765729; 4769080	TVAG_360870; TVAG_196270; TVAG_206890; TVAG_312330; TVAG_359090	TVAG_360870; TVAG_196270; TVAG_206890; TVAG_312330; TVAG_359090	Phagosome	1	High	1
FALSE	IsMasterProtein	A2DLF1	Aspartate aminotransferase OS=Trichomonas vaginalis OX=5722 GN=TVAG_268020 PE=4 SV=1	4	1	2	1	398	43.7	7.52	7.83	1	metabolic process	mitochondrion	catalytic activity	Pf00155	5464283	TVAG_268020	TVAG_268020	Phenylalanine, tyrosine and tryptophan biosynthesis; Arginine biosynthesis; Biosynthesis of antibiotics; Metabolic pathways; Arginine and proline metabolism; Cysteine and methionine metabolism; Phenylalanine metabolism; 2-Oxocarboxylic acid metabolism; Carbon metabolism; Biosynthesis of amino acids; Alanine, aspartate and glutamate metabolism; Biosynthesis of secondary metabolites	12	High	1
FALSE	IsMasterProtein	A2DQV0	Uncharacterized protein OS=Trichomonas vaginalis OX=5722 GN=TVAG_291690 PE=3 SV=1	13	1	2	1	107	10.9	4.46	7.53	1	metabolic process	ribosome	structural molecule activity	Pf00428	4775233	TVAG_291690	TVAG_291690	Ribosome	1	High	1
FALSE	IsMasterProtein	A2DP65	Pyruvate kinase OS=Trichomonas vaginalis OX=5722 GN=TVAG_015950 PE=3 SV=1	4	1	2	1	491	54.7	6.89	7.44	1	metabolic process	cytoplasm	catalytic activity;metal ion binding	Pf00224, Pf02887	4775786	TVAG_015950	TVAG_015950		0	High	1
FALSE	IsMasterProtein	A2FDG4	Ribosomal protein L14, putative OS=Trichomonas vaginalis OX=5722 GN=TVAG_353710 PE=4 SV=1	19	2	2	2	128	14.6	9.5	7.02	2	metabolic process	ribosome	RNA binding;structural molecule activity	Pf01929	4754816	TVAG_353710	TVAG_353710	Ribosome	1	High	1
FALSE	IsMasterProtein	A2FII9	Mitochondrial carrier protein OS=Trichomonas vaginalis OX=5722 GN=TVAG_051820 PE=3 SV=1	3	1	2	1	401	44.6	9.66	6.89	1	transport	membrane	transporter activity	Pf00153	4753019	TVAG_051820	TVAG_051820		0	High	1
FALSE	IsMasterProtein	A2DKH3	Alpha-actinin, putative OS=Trichomonas vaginalis OX=5722 GN=TVAG_190450 PE=4 SV=1	3	1	1	1	931	106.2	5.02	6.57	1			metal ion binding;protein binding	Pf00307, Pf11971	5464671	TVAG_190450	TVAG_190450		0	High	1
FALSE	IsMasterProtein	A2FHG7	Uncharacterized protein OS=Trichomonas vaginalis OX=5722 GN=TVAG_045310 PE=4 SV=1	3	1	2	1	499	56	6.28	6.46	1	metabolic process	cytoplasm	catalytic activity	Pf01658, Pf07994	4753400	TVAG_045310	TVAG_045310	Inositol phosphate metabolism; Biosynthesis of antibiotics; Metabolic pathways	3	High	1
FALSE	IsMasterProtein	A2DAL5	Putative translation initiation inhibitor OS=Trichomonas vaginalis OX=5722 GN=TVAG_035410 PE=2 SV=1	8	1	2	1	124	13.4	6.51	6.45	1				Pf01042	5468073	TVAG_035410	TVAG_035410		0	High	1
FALSE	IsMasterProtein	A2FT29	Triosephosphate isomerase OS=Trichomonas vaginalis OX=5722 GN=TVAG_096350 PE=1 SV=1	4	1	2	1	252	27.4	6.01	6.43	1	metabolic process	cytosol	catalytic activity	Pf00121	4749642	TVAG_096350	TVAG_096350	Glycolysis / Gluconeogenesis; Biosynthesis of secondary metabolites; Metabolic pathways; Biosynthesis of antibiotics; Inositol phosphate metabolism; Fructose and mannose metabolism; Biosynthesis of amino acids; Carbon metabolism	8	High	1
FALSE	IsMasterProtein	A2FED9	V-type proton ATPase subunit a OS=Trichomonas vaginalis OX=5722 GN=TVAG_075320 PE=3 SV=1	1	1	2	1	797	91.5	6.24	6.3	1	cell organization and biogenesis;cellular homeostasis;metabolic process;transport	membrane	catalytic activity;protein binding;transporter activity	Pf01496	4754503	TVAG_075320	TVAG_075320		0	High	1
FALSE	IsMasterProtein	F8QX92	Elongation factor 1 alpha (Fragment) OS=Trichomonas vaginalis OX=5722 GN=EF1-alpha-TvT1b PE=4 SV=1	14	1	1	1	198	21.7	8.97	6.26	1	metabolic process		nucleotide binding;RNA binding	Pf03143, Pf03144					0	High	1
FALSE	IsMasterProtein	A2FMX1	Uncharacterized protein OS=Trichomonas vaginalis OX=5722 GN=TVAG_455090 PE=4 SV=1	5	1	2	1	218	22.6	9.61	5.56	1		membrane			4751464	TVAG_455090	TVAG_455090		0	High	1
FALSE	IsMasterProtein	A2EXP6	Dynein heavy chain family protein OS=Trichomonas vaginalis OX=5722 GN=TVAG_116100 PE=4 SV=1	1	1	1	1	4013	455.4	6.35	5.5	1	cellular component movement		catalytic activity;motor activity;nucleotide binding;protein binding	Pf03028, Pf07728, Pf08393, Pf12072, Pf12325, Pf12774, Pf12775, Pf12777, Pf12780, Pf12781	4760394	TVAG_116100	TVAG_116100		0	High	1
FALSE	IsMasterProtein	A2DJ26	Histone H2B OS=Trichomonas vaginalis OX=5722 GN=TVAG_026390 PE=3 SV=1	15	2	2	2	129	14.1	9.85	4.59	2	cell organization and biogenesis	chromosome;nucleus	DNA binding;protein binding	Pf00125	4746410; 4747024; 4749137; 4751794; 4752885; 4753415; 4754496; 4755219; 4766834; 4767971; 4772306; 4774837; 5465129	TVAG_105960; TVAG_144040; TVAG_380920; TVAG_195300; TVAG_268820; TVAG_045410; TVAG_075290; TVAG_226780; TVAG_464720; TVAG_329270; TVAG_026390; TVAG_447850; TVAG_228640	TVAG_105960; TVAG_144040; TVAG_380920; TVAG_195300; TVAG_268820; TVAG_045410; TVAG_075290; TVAG_226780; TVAG_464720; TVAG_329270; TVAG_026390; TVAG_447850; TVAG_228640		0	High	1
FALSE	IsMasterProtein	A2EBX0	Succinate--CoA ligase [ADP-forming] subunit beta, mitochondrial OS=Trichomonas vaginalis OX=5722 GN=TVAG_259190 PE=3 SV=1	4	1	1	1	407	43.8	7.01	4.18	1	metabolic process	mitochondrion	catalytic activity;metal ion binding;nucleotide binding	Pf00549, Pf08442, Pf13549	4767769	TVAG_259190	TVAG_259190	Carbon metabolism; Biosynthesis of secondary metabolites; Biosynthesis of antibiotics; Propanoate metabolism; Citrate cycle (TCA cycle); Metabolic pathways	6	High	1
FALSE	IsMasterProtein	A2E7V8	Glucose-6-phosphate isomerase OS=Trichomonas vaginalis OX=5722 GN=TVAG_061930 PE=3 SV=1	4	1	1	1	542	61.1	6.35	4	1	metabolic process		catalytic activity	Pf00342	4769242	TVAG_061930	TVAG_061930	Pentose phosphate pathway; Amino sugar and nucleotide sugar metabolism; Carbon metabolism; Glycolysis / Gluconeogenesis; Biosynthesis of secondary metabolites; Starch and sucrose metabolism; Biosynthesis of antibiotics; Metabolic pathways	8	High	1
FALSE	IsMasterProtein	F5B2V6	RNA-directed RNA polymerase OS=Trichomonas vaginalis virus 3 OX=170965 GN=pol PE=4 SV=1	1	1	1	1	1443	161.8	7.06	3.89	1	metabolic process		catalytic activity;nucleotide binding;RNA binding	Pf02123					0	High	1
FALSE	IsMasterProtein	A2FJR3	Superoxide dismutase OS=Trichomonas vaginalis OX=5722 GN=TVAG_049140 PE=3 SV=1	7	1	1	1	194	22.2	7.3	3.78	1	metabolic process;response to stimulus		antioxidant activity;catalytic activity;metal ion binding	Pf00081, Pf02777	4752587	TVAG_049140	TVAG_049140		0	High	1
FALSE	IsMasterProtein	A2EJB5	Surface antigen BspA-like OS=Trichomonas vaginalis OX=5722 GN=TVAG_240680 PE=4 SV=1	5	1	1	1	329	36.2	6.6	3.45	1		membrane		Pf13306, Pf13599	4765155	TVAG_240680	TVAG_240680		0	High	1
FALSE	IsMasterProtein	A2DJA7	V-type proton ATPase proteolipid subunit OS=Trichomonas vaginalis OX=5722 GN=TVAG_136250 PE=3 SV=1	10	1	1	1	174	17.9	7.24	3.45	1	cellular homeostasis;transport	membrane;vacuole	catalytic activity;transporter activity	Pf00137	5465022	TVAG_136250	TVAG_136250	Phagosome; Metabolic pathways; Oxidative phosphorylation	3	High	1
FALSE	IsMasterProtein	A2E853	Uncharacterized protein OS=Trichomonas vaginalis OX=5722 GN=TVAG_498650 PE=4 SV=1	1	1	1	1	988	110.3	5.01	3.34	1		membrane			4769123	TVAG_498650	TVAG_498650		0	High	1
FALSE	IsMasterProtein	Q4KXQ3	14-3-3 protein A isoform OS=Trichomonas vaginalis OX=5722 GN=TVAG_462940 PE=2 SV=1	5	1	1	1	237	27.1	5.19	3.34	1			protein binding	Pf00244	5464121	TVAG_462940	TVAG_462940		0	High	1
FALSE	IsMasterProtein	A2EW36	Alcohol dehydrogenase, iron-containing family protein OS=Trichomonas vaginalis OX=5722 GN=TVAG_328940 PE=4 SV=1	3	1	1	1	395	44.1	6.7	3.33	1	metabolic process		catalytic activity;metal ion binding	Pf00465, Pf13685	4760960	TVAG_328940	TVAG_328940		0	High	1
FALSE	IsMasterProtein	A2D8N3	Uncharacterized protein OS=Trichomonas vaginalis OX=5722 GN=TVAG_185900 PE=4 SV=1	7	1	1	1	157	17.8	8.97	3.25	1		membrane			5468844	TVAG_185900	TVAG_185900		0	High	1
FALSE	IsMasterProtein	A2E983	Clan SC, family S28, unassigned serine peptidase OS=Trichomonas vaginalis OX=5722 GN=TVAG_121720 PE=4 SV=1	3	1	1	1	437	50	5.1	3.24	1	metabolic process		catalytic activity	Pf00326, Pf05577	4768705	TVAG_121720	TVAG_121720		0	High	1
FALSE	IsMasterProtein	A2FIP8	L-lactate dehydrogenase, putative OS=Trichomonas vaginalis OX=5722 GN=TVAG_171090 PE=3 SV=1	4	1	1	1	334	37	6.42	3.22	1	metabolic process	cytoplasm	catalytic activity	Pf00056, Pf02866	4752964	TVAG_171090	TVAG_171090	Citrate cycle (TCA cycle); Pyruvate metabolism; Carbon metabolism; Metabolic pathways; Biosynthesis of secondary metabolites; Cysteine and methionine metabolism; Biosynthesis of antibiotics; Glyoxylate and dicarboxylate metabolism	8	High	1
FALSE	IsMasterProtein	A2G4G3	Auxin Efflux Carrier family protein OS=Trichomonas vaginalis OX=5722 GN=TVAG_091440 PE=4 SV=1	3	1	1	1	459	52.8	5.07	3.16	1	transport	membrane	protein binding	Pf03547	4745605	TVAG_091440	TVAG_091440		0	High	1
FALSE	IsMasterProtein	A2DXW7	Tryparedoxin peroxidase, putative OS=Trichomonas vaginalis OX=5722 GN=TVAG_038090 PE=4 SV=1	6	1	1	1	196	22	7.09	2.9	1	cellular homeostasis;metabolic process;regulation of biological process		antioxidant activity;catalytic activity	Pf00578, Pf08534, Pf10417	4772697	TVAG_038090	TVAG_038090		0	High	1
FALSE	IsMasterProtein	A2E7Y6	Purine nucleoside phosphorylase, putative OS=Trichomonas vaginalis OX=5722 GN=TVAG_127180 PE=1 SV=1	5	1	1	1	236	25.9	6.33	2.84	1	metabolic process		catalytic activity	Pf01048	4769164	TVAG_127180	TVAG_127180	Biosynthesis of secondary metabolites; Nicotinate and nicotinamide metabolism; Metabolic pathways; Pyrimidine metabolism; Purine metabolism	5	High	1
FALSE	IsMasterProtein	A2EPT8	Uncharacterized protein OS=Trichomonas vaginalis OX=5722 GN=TVAG_153830 PE=4 SV=1	4	1	1	1	1086	122.2	6.57	2.78	1			protein binding		4763215	TVAG_153830	TVAG_153830		0	High	1
FALSE	IsMasterProtein	A2FKC5	Hsp20/alpha crystallin family protein OS=Trichomonas vaginalis OX=5722 GN=TVAG_381290 PE=3 SV=1	10	1	1	1	113	12.3	6.09	2.75	1				Pf00011	4752365	TVAG_381290	TVAG_381290	Protein processing in endoplasmic reticulum	1	High	1
FALSE	IsMasterProtein	A2E927	Uncharacterized protein OS=Trichomonas vaginalis OX=5722 GN=TVAG_258230 PE=4 SV=1	1	1	1	1	1040	111.9	5.34	2.74	1		membrane			4768756	TVAG_258230	TVAG_258230		0	High	1
FALSE	IsMasterProtein	A2DGQ5	Polyubiquitin, putative OS=Trichomonas vaginalis OX=5722 GN=TVAG_110540 PE=4 SV=1	6	1	1	1	147	16.7	5.95	2.69	1			protein binding	Pf00240, Pf11976, Pf13019, Pf14560	5465979	TVAG_110540	TVAG_110540		0	High	1
FALSE	IsMasterProtein	A2FRW1	Phospholipase B-like OS=Trichomonas vaginalis OX=5722 GN=TVAG_215920 PE=3 SV=1	3	1	1	1	621	71.3	5.63	2.56	1		membrane		Pf04916	4750077	TVAG_215920	TVAG_215920		0	High	1
FALSE	IsMasterProtein	A2E0C8	Ankyrin repeat protein, putative OS=Trichomonas vaginalis OX=5722 GN=TVAG_028810 PE=4 SV=1	4	1	1	1	243	27.3	5.68	2.45	1			protein binding	Pf00023, Pf12796, Pf13606, Pf13637, Pf13857	4771915	TVAG_028810	TVAG_028810		0	High	1
FALSE	IsMasterProtein	A2EFR4	Thioredoxin OS=Trichomonas vaginalis OX=5722 GN=TVAG_145440 PE=3 SV=1	11	1	1	1	112	12.3	5.48	2.3	1	cellular homeostasis;metabolic process;regulation of biological process;response to stimulus	cytoplasm	antioxidant activity;catalytic activity	Pf00085, Pf13098, Pf13899, Pf13905	4766365	TVAG_145440	TVAG_145440		0	High	1
FALSE	IsMasterProtein	A2EU62	Purine nucleoside phosphorylase, putative OS=Trichomonas vaginalis OX=5722 GN=TVAG_454490 PE=3 SV=1	5	1	1	1	236	25.6	6.42	2.27	1	metabolic process		catalytic activity	Pf01048	4761658	TVAG_454490	TVAG_454490	Pyrimidine metabolism; Purine metabolism; Biosynthesis of secondary metabolites; Nicotinate and nicotinamide metabolism; Metabolic pathways	5	High	1
FALSE	IsMasterProtein	A2ET44	Major Facilitator Superfamily protein OS=Trichomonas vaginalis OX=5722 GN=TVAG_009680 PE=4 SV=1	2	1	1	1	476	52.5	5.99	2.26	1	transport	membrane		Pf07690, Pf13347	4762011	TVAG_009680	TVAG_009680		0	High	1
FALSE	IsMasterProtein	A2F093	Phosphoglycerate kinase OS=Trichomonas vaginalis OX=5722 GN=TVAG_383940 PE=3 SV=1	2	1	1	1	419	45.3	7.28	1.89	1	metabolic process		catalytic activity;nucleotide binding	Pf00162	4759482	TVAG_383940	TVAG_383940	Metabolic pathways; Carbon metabolism; Biosynthesis of secondary metabolites; Biosynthesis of amino acids; Biosynthesis of antibiotics; Glycolysis / Gluconeogenesis	6	High	1
FALSE	IsMasterProtein	A2E0D8	Uncharacterized protein OS=Trichomonas vaginalis OX=5722 GN=TVAG_028910 PE=4 SV=1	6	1	1	1	744	83.6	8.46	0	1					4771925	TVAG_028910	TVAG_028910		0	High	1

## Sheet: CLS 3 proteins
Checked	Master	Accession	Description	Coverage [%]	# Peptides	# PSMs	# Unique Peptides	# AAs	MW [kDa]	calc. pI	Score Sequest HT: Sequest HT	# Peptides (by Search Engine): Sequest HT	Biological Process	Cellular Component	Molecular Function	Pfam IDs	Entrez Gene ID	Ensembl Gene ID	Gene Symbol	KEGG Pathways	# Protein Pathway Groups	Found in Sample: [S3] F3: Sample, br3, cyst	# Protein Groups	Modifications
FALSE	IsMasterProtein	Q27090	Hydrogenosomal malic enzyme subunit B proprotein OS=Trichomonas vaginalis OX=5722 GN=maeB PE=4 SV=1	25	10	46	3	567	63.2	6.92	198.86	10	metabolic process		catalytic activity;metal ion binding;nucleotide binding	Pf00390, Pf03949	5466054	TVAG_238830	TVAG_238830		0	High	1
FALSE	IsMasterProtein	Q27093	AP65-1 adhesin OS=Trichomonas vaginalis OX=5722 GN=AP65-1 PE=2 SV=1	27	11	45	4	567	63.2	7.53	193.58	11	metabolic process		catalytic activity;metal ion binding;nucleotide binding	Pf00390, Pf03949					0	High	1
FALSE	IsMasterProtein	Q27102	AP65-3 adhesin OS=Trichomonas vaginalis OX=5722 PE=2 SV=1	21	9	33	2	567	63.1	7.96	143.08	9	metabolic process		catalytic activity;metal ion binding;nucleotide binding	Pf00390, Pf03949					0	High	1
FALSE	IsMasterProtein	Q27234	AP65-2 adhesin OS=Trichomonas vaginalis OX=5722 GN=AP65-2 PE=2 SV=1	19	8	32	2	567	63	8.13	137.74	8	metabolic process		catalytic activity;metal ion binding;nucleotide binding	Pf00390, Pf03949					0	High	1
FALSE	IsMasterProtein	Q27820	Glyceraldehyde-3-phosphate dehydrogenase (Fragment) OS=Trichomonas vaginalis OX=5722 PE=2 SV=1	27	7	19	2	350	38.1	7.62	74.65	7	metabolic process	cytosol	catalytic activity;nucleotide binding	Pf00044, Pf02800					0	High	1
FALSE	IsMasterProtein	A2HNP3	Hydrogenosomal membrane protein Hmp35 OS=Trichomonas vaginalis OX=5722 GN=TVAG_590550 PE=4 SV=1	31	7	16	7	316	34.7	8.56	65.84	7					4726331	TVAG_590550	TVAG_590550		0	High	1
FALSE	IsMasterProtein	A2GA05	Glyceraldehyde-3-phosphate dehydrogenase OS=Trichomonas vaginalis OX=5722 GN=TVAG_412780 PE=3 SV=1	22	6	13	1	361	39.2	7.62	46.37	6	metabolic process		catalytic activity;nucleotide binding	Pf00044, Pf02800	4743656	TVAG_412780	TVAG_412780		0	High	1
FALSE	IsMasterProtein	A2ENV1	Uncharacterized protein OS=Trichomonas vaginalis OX=5722 GN=TVAG_216170 PE=4 SV=1	23	5	10	5	324	36	9.67	37.34	5					4763510	TVAG_216170	TVAG_216170		0	High	1
FALSE	IsMasterProtein	A2FDM3	Uncharacterized protein OS=Trichomonas vaginalis OX=5722 GN=TVAG_440200 PE=4 SV=1	25	4	9	4	240	25.9	9.82	34.46	4					4754781	TVAG_440200	TVAG_440200		0	High	1
FALSE	IsMasterProtein	A2FTT2	Uncharacterized protein OS=Trichomonas vaginalis OX=5722 GN=TVAG_092750 PE=4 SV=1	14	4	8	4	375	41.5	6.68	31.09	4	metabolic process		catalytic activity;nucleotide binding	Pf02685	4749390	TVAG_092750	TVAG_092750		0	High	1
FALSE	IsMasterProtein	O43957	Superoxide dismutase OS=Trichomonas vaginalis OX=5722 GN=TvSOD6 PE=3 SV=1	23	3	9	2	194	22.1	7.77	30.17	3	metabolic process;response to stimulus		antioxidant activity;catalytic activity;metal ion binding	Pf00081, Pf02777	4770286	TVAG_161300	TVAG_161300	Peroxisome	1	High	1
FALSE	IsMasterProtein	Q9NI37	Hydrogenosomal membrane protein 31 OS=Trichomonas vaginalis OX=5722 GN=HMP31 PE=3 SV=1	16	3	7	3	316	34.6	9.88	30.09	3	transport	membrane	transporter activity	Pf00153	5467294	TVAG_237680	TVAG_237680		0	High	1
FALSE	IsMasterProtein	A2E9H3	Pyrophosphate--fructose 6-phosphate 1-phosphotransferase 2 OS=Trichomonas vaginalis OX=5722 GN=pfk2 PE=1 SV=1	16	4	7	4	426	46.6	7.21	29.08	4	metabolic process	cytoplasm	catalytic activity;metal ion binding	Pf00365, Pf04252	4768672		TVAG_364620		0	High	1
FALSE	IsMasterProtein	A2FAF3	Fructose-1,6-bisphosphate aldolase, putative OS=Trichomonas vaginalis OX=5722 GN=TVAG_300000 PE=4 SV=1	10	2	6	2	328	36.2	6.47	26.65	2	metabolic process		catalytic activity;metal ion binding	Pf01116	4755919	TVAG_300000	TVAG_300000	Pentose phosphate pathway; Biosynthesis of amino acids; Carbon metabolism; Glycolysis / Gluconeogenesis; Biosynthesis of secondary metabolites; Metabolic pathways; Biosynthesis of antibiotics; Fructose and mannose metabolism	8	High	1
FALSE	IsMasterProtein	A2E269	Enolase 4, putative OS=Trichomonas vaginalis OX=5722 GN=TVAG_464170 PE=3 SV=1	12	3	6	3	493	53.3	6.73	25.92	3	metabolic process		catalytic activity;metal ion binding	Pf00113, Pf03952	4771259	TVAG_464170	TVAG_464170	Biosynthesis of antibiotics; Metabolic pathways; RNA degradation; Carbon metabolism; Biosynthesis of amino acids; Biosynthesis of secondary metabolites; Glycolysis / Gluconeogenesis	7	High	1
FALSE	IsMasterProtein	A2F5J7	Chaperonin 60, putative OS=Trichomonas vaginalis OX=5722 GN=TVAG_088050 PE=3 SV=1	8	3	5	3	556	59.1	6.93	22.86	3	metabolic process;transport	cytoplasm;cytosol;mitochondrion	nucleotide binding;protein binding	Pf00118	4757641	TVAG_088050	TVAG_088050	RNA degradation	1	High	1
FALSE	IsMasterProtein	A2FLL6	Phosphoenol pyruvate carboxykinase, putative OS=Trichomonas vaginalis OX=5722 GN=TVAG_479540 PE=3 SV=1	8	2	4	2	600	67.1	6.99	21.51	2	metabolic process		catalytic activity;nucleotide binding	Pf00821	4751917	TVAG_479540	TVAG_479540	Metabolic pathways; Pyruvate metabolism; Biosynthesis of secondary metabolites; Biosynthesis of antibiotics; Glycolysis / Gluconeogenesis; Citrate cycle (TCA cycle)	6	High	1
FALSE	IsMasterProtein	Q9BKK1	Actin type 6 OS=Trichomonas vaginalis OX=5722 GN=ACT PE=3 SV=1	11	2	4	2	376	41.8	5.26	18.72	2				Pf00022					0	High	1
FALSE	IsMasterProtein	A2E709	V-type proton ATPase subunit OS=Trichomonas vaginalis OX=5722 GN=TVAG_006020 PE=3 SV=1	8	2	4	2	347	40	5.03	18.12	2	cellular homeostasis;transport	membrane	catalytic activity;transporter activity	Pf01992	4769481	TVAG_006020	TVAG_006020	Phagosome; Metabolic pathways; Oxidative phosphorylation	3	High	1
FALSE	IsMasterProtein	Q95054	Superoxide dismutase (Fragment) OS=Trichomonas vaginalis OX=5722 GN=sod2 PE=3 SV=1	19	2	5	1	125	13.8	7.27	18.1	2	metabolic process;response to stimulus		antioxidant activity;catalytic activity;metal ion binding	Pf00081, Pf02777					0	High	1
FALSE	IsMasterProtein	Q27819	Cytosolic malate dehydrogenase OS=Trichomonas vaginalis OX=5722 PE=1 SV=1	4	1	3	1	332	35.7	6.44	13.48	1	metabolic process		catalytic activity	Pf00056, Pf02866					0	High	1
FALSE	IsMasterProtein	A2DQV0	Uncharacterized protein OS=Trichomonas vaginalis OX=5722 GN=TVAG_291690 PE=3 SV=1	13	1	3	1	107	10.9	4.46	12.22	1	metabolic process	ribosome	structural molecule activity	Pf00428	4775233	TVAG_291690	TVAG_291690	Ribosome	1	High	1
FALSE	IsMasterProtein	A2DLF1	Aspartate aminotransferase OS=Trichomonas vaginalis OX=5722 GN=TVAG_268020 PE=4 SV=1	4	1	3	1	398	43.7	7.52	11.5	1	metabolic process	mitochondrion	catalytic activity	Pf00155	5464283	TVAG_268020	TVAG_268020	Carbon metabolism; Biosynthesis of amino acids; Alanine, aspartate and glutamate metabolism; Biosynthesis of secondary metabolites; Phenylalanine, tyrosine and tryptophan biosynthesis; Arginine biosynthesis; Biosynthesis of antibiotics; Metabolic pathways; Arginine and proline metabolism; Cysteine and methionine metabolism; Phenylalanine metabolism; 2-Oxocarboxylic acid metabolism	12	High	1
FALSE	IsMasterProtein	A2E2R4	Phosphoglycerate mutase OS=Trichomonas vaginalis OX=5722 GN=TVAG_212740 PE=3 SV=1	6	1	3	1	251	28.4	8.32	11.38	1	metabolic process;regulation of biological process	cytosol	catalytic activity	Pf00300	4771065	TVAG_212740	TVAG_212740	Glycolysis / Gluconeogenesis; Metabolic pathways; Carbon metabolism; Biosynthesis of amino acids; Biosynthesis of secondary metabolites; Glycine, serine and threonine metabolism; Biosynthesis of antibiotics	7	High	1
FALSE	IsMasterProtein	A2HXI6	Uncharacterized protein (Fragment) OS=Trichomonas vaginalis OX=5722 GN=TVAG_539120 PE=4 SV=1	10	1	2	1	295	32.1	4.55	7.57	1					4723073	TVAG_539120	TVAG_539120		0	High	1
FALSE	IsMasterProtein	A2FMM4	Uncharacterized protein OS=Trichomonas vaginalis OX=5722 GN=TVAG_177320 PE=4 SV=1	3	2	2	2	963	108.3	5.16	7.41	2		membrane		Pf07332	4751549	TVAG_177320	TVAG_177320		0	High	1
FALSE	IsMasterProtein	A2FHG7	Uncharacterized protein OS=Trichomonas vaginalis OX=5722 GN=TVAG_045310 PE=4 SV=1	3	1	2	1	499	56	6.28	7.26	1	metabolic process	cytoplasm	catalytic activity	Pf01658, Pf07994	4753400	TVAG_045310	TVAG_045310	Metabolic pathways; Inositol phosphate metabolism; Biosynthesis of antibiotics	3	High	1
FALSE	IsMasterProtein	A2DKH3	Alpha-actinin, putative OS=Trichomonas vaginalis OX=5722 GN=TVAG_190450 PE=4 SV=1	3	1	1	1	931	106.2	5.02	6.87	1			metal ion binding;protein binding	Pf00307, Pf11971	5464671	TVAG_190450	TVAG_190450		0	High	1
FALSE	IsMasterProtein	A2FII9	Mitochondrial carrier protein OS=Trichomonas vaginalis OX=5722 GN=TVAG_051820 PE=3 SV=1	3	1	2	1	401	44.6	9.66	6.63	1	transport	membrane	transporter activity	Pf00153	4753019	TVAG_051820	TVAG_051820		0	High	1
FALSE	IsMasterProtein	Q27875	Histone H4 OS=Trichomonas vaginalis OX=5722 GN=TVAG_014920 PE=3 SV=1	22	2	2	2	101	11.4	11.33	6.44	2	cell organization and biogenesis;metabolic process	chromosome;nucleus	DNA binding;protein binding	Pf00125, Pf00808, Pf02969	4753047; 4753864; 4754743; 4754806; 4755146; 4756320; 4758554; 4762936; 4764100; 4764556; 4767728; 4769892; 4770379; 4772096; 4773111; 4773393; 4774249; 5464883; 5465394; 5466097	TVAG_270900; TVAG_014920; TVAG_414470; TVAG_315310; TVAG_499010; TVAG_270070; TVAG_085660; TVAG_191680; TVAG_470680; TVAG_211270; TVAG_137930; TVAG_399380; TVAG_445260; TVAG_351560; TVAG_392270; TVAG_224660; TVAG_341350; TVAG_452720; TVAG_129720; TVAG_239320	TVAG_270900; TVAG_014920; TVAG_414470; TVAG_315310; TVAG_499010; TVAG_270070; TVAG_085660; TVAG_191680; TVAG_470680; TVAG_211270; TVAG_137930; TVAG_399380; TVAG_445260; TVAG_351560; TVAG_392270; TVAG_224660; TVAG_341350; TVAG_452720; TVAG_129720; TVAG_239320		0	High	1
FALSE	IsMasterProtein	A2DGQ5	Polyubiquitin, putative OS=Trichomonas vaginalis OX=5722 GN=TVAG_110540 PE=4 SV=1	27	2	2	2	147	16.7	5.95	5.97	2			protein binding	Pf00240, Pf11976, Pf13019, Pf14560	5465979	TVAG_110540	TVAG_110540		0	High	1
FALSE	IsMasterProtein	A2DAL5	Putative translation initiation inhibitor OS=Trichomonas vaginalis OX=5722 GN=TVAG_035410 PE=2 SV=1	8	1	2	1	124	13.4	6.51	5.96	1				Pf01042	5468073	TVAG_035410	TVAG_035410		0	High	1
FALSE	IsMasterProtein	A2FRJ4	Vesicle transport v-SNARE protein OS=Trichomonas vaginalis OX=5722 GN=TVAG_331320 PE=4 SV=1	7	1	1	1	215	24.3	7.97	4.91	1	cell organization and biogenesis;transport	cytosol;Golgi;membrane	protein binding	Pf05008, Pf09731	4750168	TVAG_331320	TVAG_331320	SNARE interactions in vesicular transport	1	High	1
FALSE	IsMasterProtein	A2FF22	Uncharacterized protein OS=Trichomonas vaginalis OX=5722 GN=TVAG_277610 PE=4 SV=1	4	1	1	1	647	72.9	4.54	4.8	1					4754253	TVAG_277610	TVAG_277610		0	High	1
FALSE	IsMasterProtein	A2EZ91	Uncharacterized protein OS=Trichomonas vaginalis OX=5722 GN=TVAG_051560 PE=4 SV=1	20	1	1	1	215	24.9	6.55	4.63	1				Pf13402	4759844	TVAG_051560	TVAG_051560		0	High	1
FALSE	IsMasterProtein	A2E4W5	Cytoplasmic heat shock protein 70 OS=Trichomonas vaginalis OX=5722 GN=TVAG_161100 PE=3 SV=1	3	1	1	1	659	71.2	5.4	4.6	1	cell organization and biogenesis		nucleotide binding	Pf00012, Pf06723	4770266	TVAG_161100	TVAG_161100		0	High	1
FALSE	IsMasterProtein	A2GCC3	Profilin OS=Trichomonas vaginalis OX=5722 GN=TVAG_159160 PE=3 SV=1	17	1	1	1	122	13.2	7.84	4.18	1	cell organization and biogenesis;regulation of biological process	cytoskeleton	protein binding	Pf00235	4742834	TVAG_159160	TVAG_159160		0	High	1
FALSE	IsMasterProtein	A2F801	Clan SC, family S28, unassigned serine peptidase OS=Trichomonas vaginalis OX=5722 GN=TVAG_432040 PE=4 SV=1	3	1	1	1	436	49.9	5.57	4.18	1	metabolic process		catalytic activity	Pf05576, Pf05577	4756798	TVAG_432040	TVAG_432040		0	High	1
FALSE	IsMasterProtein	A2EJB5	Surface antigen BspA-like OS=Trichomonas vaginalis OX=5722 GN=TVAG_240680 PE=4 SV=1	5	1	1	1	329	36.2	6.6	4.12	1		membrane		Pf13306, Pf13599	4765155	TVAG_240680	TVAG_240680		0	High	1
FALSE	IsMasterProtein	A2FJ30	Malate dehydrogenase, putative OS=Trichomonas vaginalis OX=5722 GN=TVAG_204360 PE=3 SV=1	4	1	1	1	332	35.7	6.46	4.07	1	metabolic process	cytoplasm	catalytic activity	Pf00056, Pf02866	4752838	TVAG_204360	TVAG_204360	Carbon metabolism; Metabolic pathways; Biosynthesis of secondary metabolites; Cysteine and methionine metabolism; Biosynthesis of antibiotics; Glyoxylate and dicarboxylate metabolism; Citrate cycle (TCA cycle); Pyruvate metabolism	8	High	1
FALSE	IsMasterProtein	A2FJR3	Superoxide dismutase OS=Trichomonas vaginalis OX=5722 GN=TVAG_049140 PE=3 SV=1	9	1	1	1	194	22.2	7.3	3.79	1	metabolic process;response to stimulus		antioxidant activity;catalytic activity;metal ion binding	Pf00081, Pf02777	4752587	TVAG_049140	TVAG_049140		0	High	1
FALSE	IsMasterProtein	A2DP65	Pyruvate kinase OS=Trichomonas vaginalis OX=5722 GN=TVAG_015950 PE=3 SV=1	4	1	1	1	491	54.7	6.89	3.67	1	metabolic process	cytoplasm	catalytic activity;metal ion binding	Pf00224, Pf02887	4775786	TVAG_015950	TVAG_015950		0	High	1
FALSE	IsMasterProtein	Q27089	Pyruvate:ferredoxin oxidoreductase proprotein OS=Trichomonas vaginalis OX=5722 GN=pfoB PE=4 SV=1	1	1	1	1	1157	127.9	8.03	3.61	1	metabolic process		catalytic activity;metal ion binding	Pf00037, Pf01558, Pf01855, Pf02775, Pf10371, Pf12797, Pf12837, Pf12838, Pf13183, Pf13187, Pf13237, Pf13484, Pf13534, Pf14697					0	High	1
FALSE	IsMasterProtein	A2DXL4	TolA, putative OS=Trichomonas vaginalis OX=5722 GN=TVAG_411090 PE=4 SV=1	16	1	1	1	204	22.5	7.72	3.48	1			catalytic activity		4772842	TVAG_411090	TVAG_411090		0	High	1
FALSE	IsMasterProtein	A2FDG4	Ribosomal protein L14, putative OS=Trichomonas vaginalis OX=5722 GN=TVAG_353710 PE=4 SV=1	9	1	1	1	128	14.6	9.5	3.47	1	metabolic process	ribosome	RNA binding;structural molecule activity	Pf01929	4754816	TVAG_353710	TVAG_353710	Ribosome	1	High	1
FALSE	IsMasterProtein	A2E8B1	Tubulin alpha chain OS=Trichomonas vaginalis OX=5722 GN=TVAG_196270 PE=3 SV=1	3	1	1	1	452	50.1	5.03	3.44	1	cell organization and biogenesis	cytoplasm;cytoskeleton	catalytic activity;nucleotide binding;structural molecule activity	Pf00091, Pf03953	4753691; 4757886; 4760251; 4765729; 4769080	TVAG_360870; TVAG_196270; TVAG_206890; TVAG_312330; TVAG_359090	TVAG_360870; TVAG_196270; TVAG_206890; TVAG_312330; TVAG_359090	Phagosome	1	High	1
FALSE	IsMasterProtein	A2G4G3	Auxin Efflux Carrier family protein OS=Trichomonas vaginalis OX=5722 GN=TVAG_091440 PE=4 SV=1	3	1	1	1	459	52.8	5.07	3.32	1	transport	membrane	protein binding	Pf03547	4745605	TVAG_091440	TVAG_091440		0	High	1
FALSE	IsMasterProtein	A2FMX1	Uncharacterized protein OS=Trichomonas vaginalis OX=5722 GN=TVAG_455090 PE=4 SV=1	5	1	1	1	218	22.6	9.61	3.21	1		membrane			4751464	TVAG_455090	TVAG_455090		0	High	1
FALSE	IsMasterProtein	A2D8N3	Uncharacterized protein OS=Trichomonas vaginalis OX=5722 GN=TVAG_185900 PE=4 SV=1	7	1	1	1	157	17.8	8.97	3.09	1		membrane			5468844	TVAG_185900	TVAG_185900		0	High	1
FALSE	IsMasterProtein	A2E7V8	Glucose-6-phosphate isomerase OS=Trichomonas vaginalis OX=5722 GN=TVAG_061930 PE=3 SV=1	4	1	1	1	542	61.1	6.35	2.91	1	metabolic process		catalytic activity	Pf00342	4769242	TVAG_061930	TVAG_061930	Carbon metabolism; Glycolysis / Gluconeogenesis; Biosynthesis of secondary metabolites; Starch and sucrose metabolism; Biosynthesis of antibiotics; Metabolic pathways; Pentose phosphate pathway; Amino sugar and nucleotide sugar metabolism	8	High	1
FALSE	IsMasterProtein	A2DC52	Surface antigen BspA-like OS=Trichomonas vaginalis OX=5722 GN=TVAG_457280 PE=4 SV=1	3	1	1	1	588	65.9	5.66	2.91	1		membrane	protein binding	Pf13306, Pf13855	5467646	TVAG_457280	TVAG_457280		0	High	1
FALSE	IsMasterProtein	A2E927	Uncharacterized protein OS=Trichomonas vaginalis OX=5722 GN=TVAG_258230 PE=4 SV=1	1	1	1	1	1040	111.9	5.34	2.87	1		membrane			4768756	TVAG_258230	TVAG_258230		0	High	1
FALSE	IsMasterProtein	A2EU62	Purine nucleoside phosphorylase, putative OS=Trichomonas vaginalis OX=5722 GN=TVAG_454490 PE=3 SV=1	4	1	1	1	236	25.6	6.42	2.7	1	metabolic process		catalytic activity	Pf01048	4761658	TVAG_454490	TVAG_454490	Pyrimidine metabolism; Purine metabolism; Biosynthesis of secondary metabolites; Nicotinate and nicotinamide metabolism; Metabolic pathways	5	High	1
FALSE	IsMasterProtein	A2EFC7	Major Facilitator Superfamily protein OS=Trichomonas vaginalis OX=5722 GN=TVAG_239840 PE=4 SV=1	2	1	1	1	488	53.7	6.16	2.57	1	transport	membrane		Pf07690, Pf13347	4766528	TVAG_239840	TVAG_239840		0	High	1
FALSE	IsMasterProtein	A2DJ26	Histone H2B OS=Trichomonas vaginalis OX=5722 GN=TVAG_026390 PE=3 SV=1	7	1	1	1	129	14.1	9.85	2.28	1	cell organization and biogenesis	chromosome;nucleus	DNA binding;protein binding	Pf00125	4746410; 4747024; 4749137; 4751794; 4752885; 4753415; 4754496; 4755219; 4766834; 4767971; 4772306; 4774837; 5465129	TVAG_105960; TVAG_144040; TVAG_380920; TVAG_195300; TVAG_268820; TVAG_045410; TVAG_075290; TVAG_226780; TVAG_464720; TVAG_329270; TVAG_026390; TVAG_447850; TVAG_228640	TVAG_105960; TVAG_144040; TVAG_380920; TVAG_195300; TVAG_268820; TVAG_045410; TVAG_075290; TVAG_226780; TVAG_464720; TVAG_329270; TVAG_026390; TVAG_447850; TVAG_228640		0	High	1
FALSE	IsMasterProtein	A2EFR4	Thioredoxin OS=Trichomonas vaginalis OX=5722 GN=TVAG_145440 PE=3 SV=1	11	1	1	1	112	12.3	5.48	0	1	cellular homeostasis;metabolic process;regulation of biological process;response to stimulus	cytoplasm	antioxidant activity;catalytic activity	Pf00085, Pf13098, Pf13899, Pf13905	4766365	TVAG_145440	TVAG_145440		0	High	1
