# Supplementary material for: Demonstration and Characterization of Cyst-Like Structures in the Life Cycle of Trichomonas vaginalis
Source: Front Cell Infect Microbiol. 2020 Jan 14;9:430. doi: 10.3389/fcimb.2019.00430 (PMC6972724; doi:10.3389/fcimb.2019.00430)
Supplement: Supplementary File 3 — List of proteins unique to T. vaginalis trophozoites and their related pathways. [file Table_3.XLSX]

## Sheet: Trophozoite unique from 3 runs
Accession	MW [kDa]	Coverage [%]	# Unique Peptides	Biological Process	Cellular Component	Molecular Function	Description
A2F397	17.5	11	1	cell differentiation;metabolic process	cytoplasm	catalytic activity;metal ion binding;protein binding	Uncharacterized protein OS=Trichomonas vaginalis OX=5722 GN=TVAG_180840 PE=3 SV=1
A2FH85	67.5	3	1	cell organization and biogenesis	cytoplasm	catalytic activity;nucleotide binding;protein binding	Dynamin central region family protein OS=Trichomonas vaginalis OX=5722 GN=TVAG_123140 PE=3 SV=1
A2ET21	67.3	3	1	cell organization and biogenesis	cytoplasm	catalytic activity;nucleotide binding;protein binding	Dynamin central region family protein OS=Trichomonas vaginalis OX=5722 GN=TVAG_298300 PE=3 SV=1
A2DFD2	66.1	3	1	cell organization and biogenesis	cytoplasm	catalytic activity;nucleotide binding;protein binding	Dynamin central region family protein OS=Trichomonas vaginalis OX=5722 GN=TVAG_436840 PE=3 SV=1
A2EM81	50	31	9	cell organization and biogenesis		catalytic activity;nucleotide binding;structural molecule activity	Tubulin beta chain OS=Trichomonas vaginalis OX=5722 GN=TVAG_034440 PE=3 SV=1
A2DZL5	67.8	11	5	cell organization and biogenesis	cytoplasm	metal ion binding;protein binding	Fimbrin, putative OS=Trichomonas vaginalis OX=5722 GN=TVAG_351310 PE=4 SV=1
O00827	71.3	39	2	cell organization and biogenesis		nucleotide binding	Cytoplasmic heat shock protein 70 OS=Trichomonas vaginalis OX=5722 GN=TVCHSP70 PE=2 SV=1
A2EQB9	71.3	37	1	cell organization and biogenesis		nucleotide binding	Cytoplasmic heat shock protein 70 OS=Trichomonas vaginalis OX=5722 GN=TVAG_151220 PE=3 SV=1
E5FCB6	14.5	38	5	cell organization and biogenesis	cytoskeleton	protein binding	Putative actin depolymerizing factor (Fragment) OS=Trichomonas vaginalis OX=5722 GN=ADF PE=3 SV=1
A2FYF5	16.3	11	1	cell organization and biogenesis		RNA binding;structural molecule activity	Plectin/S10 domain containing protein OS=Trichomonas vaginalis OX=5722 GN=TVAG_371330 PE=4 SV=1
A2FKH3	10.4	18	1	cell organization and biogenesis;cellular component movement;regulation of biological process;transport		catalytic activity;motor activity;protein binding	Dynein light chain OS=Trichomonas vaginalis OX=5722 GN=TVAG_134920 PE=3 SV=1
A2EJM3	87.8	6	3	cell organization and biogenesis;metabolic process	cytoplasm;mitochondrion	catalytic activity;nucleotide binding	Histidyl-tRNA synthetase family protein OS=Trichomonas vaginalis OX=5722 GN=TVAG_342610 PE=3 SV=1
A2DJQ8	11.3	17	1	cell organization and biogenesis;metabolic process		metal ion binding	NifU-like domain containing protein OS=Trichomonas vaginalis OX=5722 GN=TVAG_451860 PE=4 SV=1
A2EKF3	68.7	5	2	cell organization and biogenesis;metabolic process		nucleotide binding;protein binding	Mitochondrial-type HSP70, putative OS=Trichomonas vaginalis OX=5722 GN=TVAG_340390 PE=3 SV=1
A2DYJ9	48.9	5	1	cell organization and biogenesis;metabolic process		protein binding;structural molecule activity	PCI domain containing protein OS=Trichomonas vaginalis OX=5722 GN=TVAG_388670 PE=4 SV=1
A2FCD6	26.6	10	1	cell organization and biogenesis;metabolic process	cytoplasm;nucleus	RNA binding	Eukaryotic translation initiation factor 6 OS=Trichomonas vaginalis OX=5722 GN=EIF6 PE=3 SV=1
A2DFZ5	21.7	52	1	cell organization and biogenesis;metabolic process	ribosome	RNA binding;structural molecule activity	40S ribosomal protein S5, putative OS=Trichomonas vaginalis OX=5722 GN=TVAG_163180 PE=3 SV=1
A2DD62	46.8	16	6	cell organization and biogenesis;metabolic process	ribosome	RNA binding;structural molecule activity	Uncharacterized protein OS=Trichomonas vaginalis OX=5722 GN=TVAG_013060 PE=1 SV=1
A2E7L8	19.3	30	5	cell organization and biogenesis;metabolic process	ribosome	RNA binding;structural molecule activity	60S ribosomal protein L11, putative OS=Trichomonas vaginalis OX=5722 GN=TVAG_044560 PE=1 SV=1
A2DVD8	16.2	17	2	cell organization and biogenesis;metabolic process	ribosome	RNA binding;structural molecule activity	Ribosomal protein S19, putative OS=Trichomonas vaginalis OX=5722 GN=TVAG_055940 PE=1 SV=1
A2DG67	16.1	9	1	cell organization and biogenesis;metabolic process	ribosome	RNA binding;structural molecule activity	60S ribosomal protein L6, putative OS=Trichomonas vaginalis OX=5722 GN=TVAG_163900 PE=4 SV=1
A2E264	17	37	4	cell organization and biogenesis;metabolic process	ribosome	RNA binding;structural molecule activity	Ribosomal protein S14, putative OS=Trichomonas vaginalis OX=5722 GN=TVAG_464120 PE=3 SV=1
A2DIZ2	17.2	20	1	cell organization and biogenesis;metabolic process	ribosome	RNA binding;structural molecule activity	60S ribosomal protein L12, putative OS=Trichomonas vaginalis OX=5722 GN=TVAG_155060 PE=3 SV=1
A2DFF0	23.7	14	2	cell organization and biogenesis;metabolic process	ribosome	RNA binding;structural molecule activity	Ribosomal protein, putative OS=Trichomonas vaginalis OX=5722 GN=TVAG_437020 PE=4 SV=1
A2DPX6	34.8	36	11	cell organization and biogenesis;metabolic process	ribosome	RNA binding;structural molecule activity	Ribosomal protein L5 OS=Trichomonas vaginalis OX=5722 GN=TVAG_064640 PE=3 SV=1
A2E4S6	21.6	52	1	cell organization and biogenesis;metabolic process	ribosome	RNA binding;structural molecule activity	40s ribosomal protein S5-B, putative OS=Trichomonas vaginalis OX=5722 GN=TVAG_246200 PE=1 SV=1
A2DIW1	15.5	12	2	cell organization and biogenesis;metabolic process	ribosome	RNA binding;structural molecule activity	Ribosomal protein L23, putative OS=Trichomonas vaginalis OX=5722 GN=TVAG_433200 PE=4 SV=1
A2FZ05	16.3	17	2	cell organization and biogenesis;metabolic process	ribosome	RNA binding;structural molecule activity	60S ribosomal protein L6, putative OS=Trichomonas vaginalis OX=5722 GN=TVAG_303050 PE=4 SV=1
A2DDV9	16.5	30	1	cell organization and biogenesis;metabolic process	ribosome	structural molecule activity	Ribosomal protein S19e, putative OS=Trichomonas vaginalis OX=5722 GN=TVAG_199240 PE=4 SV=1
A2F2M0	16.5	30	1	cell organization and biogenesis;metabolic process	ribosome	structural molecule activity	Ribosomal protein S19e, putative OS=Trichomonas vaginalis OX=5722 GN=TVAG_207570 PE=4 SV=1
A2EN51	16.4	14	2	cell organization and biogenesis;metabolic process	ribosome	structural molecule activity	Ribosomal protein S19e, putative OS=Trichomonas vaginalis OX=5722 GN=TVAG_353280 PE=4 SV=1
A2ETR2	15	16	3	cell organization and biogenesis;metabolic process	ribosome	structural molecule activity	40S ribosomal protein S17-B, putative OS=Trichomonas vaginalis OX=5722 GN=TVAG_314730 PE=3 SV=1
A2FS14	24.3	4	1	cell organization and biogenesis;metabolic process;regulation of biological process;transport	cytoplasm;nucleus	enzyme regulator activity;protein binding	RanBP1 domain containing protein OS=Trichomonas vaginalis OX=5722 GN=TVAG_337260 PE=4 SV=1
A2EFE7	28.5	32	5	cell organization and biogenesis;metabolic process;transport	cytoplasm;ribosome	structural molecule activity	40S ribosomal protein SA OS=Trichomonas vaginalis OX=5722 GN=TVAG_240050 PE=1 SV=1
A2E0V9	46.6	5	2	cell organization and biogenesis;regulation of biological process		nucleotide binding	Actin-like protein 3, putative OS=Trichomonas vaginalis OX=5722 GN=TVAG_371880 PE=3 SV=1
A2FH22	44.1	17	5	cell organization and biogenesis;regulation of biological process	cytoskeleton	nucleotide binding	Actin family protein OS=Trichomonas vaginalis OX=5722 GN=TVAG_354020 PE=3 SV=1
A2DAJ2	41.7	3	1	cell organization and biogenesis;regulation of biological process	cytoskeleton	protein binding	Uncharacterized protein OS=Trichomonas vaginalis OX=5722 GN=TVAG_035180 PE=4 SV=1
A2DVE1	13.2	36	2	cell organization and biogenesis;regulation of biological process	cytoskeleton	protein binding	Profilin OS=Trichomonas vaginalis OX=5722 GN=TVAG_208990 PE=3 SV=1
A2ENN9	13.1	66	1	cell organization and biogenesis;regulation of biological process	cytoskeleton	protein binding	Profilin OS=Trichomonas vaginalis OX=5722 GN=TVAG_100620 PE=3 SV=1
E5FCB7	30.3	9	2	cell organization and biogenesis;regulation of biological process	cytoplasm;cytoskeleton	protein binding	Arp2/3 complex 34 kDa subunit (Fragment) OS=Trichomonas vaginalis OX=5722 PE=3 SV=1
A2G583	13.2	66	1	cell organization and biogenesis;regulation of biological process	cytoskeleton	protein binding	Profilin OS=Trichomonas vaginalis OX=5722 GN=TVAG_492250 PE=3 SV=1
A2E6B8	13.2	19	1	cell organization and biogenesis;regulation of biological process	cytoskeleton	protein binding	Profilin OS=Trichomonas vaginalis OX=5722 GN=TVAG_459130 PE=3 SV=1
A2EVG4	30.4	9	1	cell organization and biogenesis;regulation of biological process	cytoplasm	protein binding	F-actin-capping protein subunit beta OS=Trichomonas vaginalis OX=5722 GN=TVAG_398750 PE=3 SV=1
A2GCC3	13.2	66	1	cell organization and biogenesis;regulation of biological process	cytoskeleton	protein binding	Profilin OS=Trichomonas vaginalis OX=5722 GN=TVAG_159160 PE=3 SV=1
A2E2L7	30.9	4	1	cell organization and biogenesis;regulation of biological process			F-actin-capping protein subunit alpha OS=Trichomonas vaginalis OX=5722 GN=TVAG_212270 PE=3 SV=1
A2F422	46.2	16	7	cell organization and biogenesis;regulation of biological process;response to stimulus	cytoskeleton	protein binding	Adenylyl cyclase-associated protein OS=Trichomonas vaginalis OX=5722 GN=TVAG_407250 PE=3 SV=1
A2GL34	94.9	9	4	cell organization and biogenesis;transport		protein binding	Clathrin and VPS domain-containing protein (Fragment) OS=Trichomonas vaginalis OX=5722 GN=TVAG_532880 PE=4 SV=1
A2ETI8	18.1	9	1	cellular homeostasis;metabolic process;regulation of biological process		antioxidant activity;catalytic activity	Thiol peroxidase, putative OS=Trichomonas vaginalis OX=5722 GN=TVAG_055200 PE=3 SV=1
A2ESJ9	21.9	10	1	cellular homeostasis;metabolic process;regulation of biological process		antioxidant activity;catalytic activity	Thioredoxin peroxidase, putative OS=Trichomonas vaginalis OX=5722 GN=TVAG_350540 PE=4 SV=1
A2FEE9	21.9	10	1	cellular homeostasis;metabolic process;regulation of biological process		antioxidant activity;catalytic activity	Tryparedoxin peroxidase, putative OS=Trichomonas vaginalis OX=5722 GN=TVAG_075420 PE=4 SV=1
A2FZX1	13.4	10	1	cellular homeostasis;metabolic process;regulation of biological process;response to stimulus	cytoplasm	antioxidant activity;catalytic activity	Thioredoxin OS=Trichomonas vaginalis OX=5722 GN=TVAG_086470 PE=3 SV=1
A2F5G9	12	28	2	cellular homeostasis;metabolic process;regulation of biological process;response to stimulus	cytoplasm	antioxidant activity;catalytic activity	Thioredoxin OS=Trichomonas vaginalis OX=5722 GN=TVAG_418970 PE=3 SV=1
A2FJ33	12.7	21	1	cellular homeostasis;metabolic process;regulation of biological process;response to stimulus	cytosol	antioxidant activity;catalytic activity	Thioredoxin family protein OS=Trichomonas vaginalis OX=5722 GN=TVAG_204390 PE=4 SV=1
A2FS41	48.9	10	3	cellular homeostasis;transport		catalytic activity;transporter activity	Uncharacterized protein OS=Trichomonas vaginalis OX=5722 GN=TVAG_262750 PE=4 SV=1
A2FEX8	26.4	5	1	metabolic process		antioxidant activity;catalytic activity	4-carboxymuconolactone decarboxylase family protein OS=Trichomonas vaginalis OX=5722 GN=TVAG_256720 PE=4 SV=1
A2E1I9	25.6	6	1	metabolic process	cytoplasm;nucleus;proteasome	catalytic activity	Proteasome endopeptidase complex OS=Trichomonas vaginalis OX=5722 GN=TVAG_206040 PE=3 SV=1
A2FZT7	110	6	1	metabolic process		catalytic activity	4-alpha-glucanotransferase family protein OS=Trichomonas vaginalis OX=5722 GN=TVAG_444970 PE=4 SV=1
A2F1E4	57.2	18	2	metabolic process		catalytic activity	Uncharacterized protein OS=Trichomonas vaginalis OX=5722 GN=TVAG_395550 PE=4 SV=1
O15556	34.7	74	2	metabolic process		catalytic activity	Glyceraldehyde-3-phosphate dehydrogenase (Fragment) OS=Trichomonas vaginalis OX=5722 GN=gap2 PE=3 SV=1
A2E2P0	55.5	7	3	metabolic process		catalytic activity	ATP-dependent Zn protease, putative OS=Trichomonas vaginalis OX=5722 GN=TVAG_212500 PE=4 SV=1
Q6EHZ7	42.9	3	1	metabolic process		catalytic activity	Legumain-like cysteine proteinase 1 OS=Trichomonas vaginalis OX=5722 GN=legu-1 PE=2 SV=1
A2FMK8	51.3	22	5	metabolic process		catalytic activity	Clan MH, family M20, peptidase T-like metallopeptidase OS=Trichomonas vaginalis OX=5722 GN=TVAG_224980 PE=4 SV=1
A2EUY0	35.1	35	1	metabolic process	cytoplasm	catalytic activity	Ornithine carbamoyltransferase family protein OS=Trichomonas vaginalis OX=5722 GN=TVAG_368740 PE=3 SV=1
A2DNP0	57.4	15	1	metabolic process		catalytic activity	Uncharacterized protein OS=Trichomonas vaginalis OX=5722 GN=TVAG_113870 PE=4 SV=1
A2G3U5	35.1	35	1	metabolic process	cytoplasm	catalytic activity	Ornithine carbamoyltransferase family protein OS=Trichomonas vaginalis OX=5722 GN=TVAG_041310 PE=3 SV=1
A2FBC9	109	30	9	metabolic process		catalytic activity	4-alpha-glucanotransferase family protein OS=Trichomonas vaginalis OX=5722 GN=TVAG_157940 PE=4 SV=1
A2DA37	12.5	13	1	metabolic process	cytoplasm	catalytic activity	Peptidylprolyl isomerase OS=Trichomonas vaginalis OX=5722 GN=TVAG_476140 PE=4 SV=1
O15565	43.1	29	8	metabolic process	cytoplasm	catalytic activity	Methionine gamma-lyase OS=Trichomonas vaginalis OX=5722 GN=mgl2 PE=1 SV=1
A2E3F9	108.6	24	2	metabolic process		catalytic activity	4-alpha-glucanotransferase family protein OS=Trichomonas vaginalis OX=5722 GN=TVAG_222040 PE=4 SV=1
A2EC21	18.6	15	2	metabolic process		catalytic activity	Peptidyl-prolyl cis-trans isomerase OS=Trichomonas vaginalis OX=5722 GN=TVAG_137880 PE=3 SV=1
A2EI95	44.8	7	1	metabolic process		catalytic activity	Aminotransferase, classes I and II family protein OS=Trichomonas vaginalis OX=5722 GN=TVAG_430210 PE=4 SV=1
A2DW27	41.9	15	2	metabolic process	cytoplasm	catalytic activity	Aminotransferase, class V family protein OS=Trichomonas vaginalis OX=5722 GN=TVAG_224040 PE=1 SV=1
A2D968	41.9	13	2	metabolic process	cytoplasm	catalytic activity	Aminotransferase, class V family protein OS=Trichomonas vaginalis OX=5722 GN=TVAG_183300 PE=3 SV=1
A2DTN3	26.3	6	1	metabolic process	cytoplasm;nucleus;proteasome	catalytic activity	Proteasome subunit alpha type OS=Trichomonas vaginalis OX=5722 GN=TVAG_340740 PE=3 SV=1
A2EKG5	36.8	3	1	metabolic process	cytoplasm	catalytic activity	Uncharacterized protein OS=Trichomonas vaginalis OX=5722 GN=TVAG_340510 PE=4 SV=1
A2DYD5	64	17	6	metabolic process	membrane	catalytic activity	Uncharacterized protein OS=Trichomonas vaginalis OX=5722 GN=TVAG_393390 PE=4 SV=1
Q27107	34.6	9	2	metabolic process	vacuole	catalytic activity	Clan CA, family C1, cathepsin L-like cysteine peptidase OS=Trichomonas vaginalis OX=5722 GN=CP2 PE=2 SV=1
A2FZ56	40.7	2	1	metabolic process		catalytic activity	AT5g28840/F7P1_20, putative OS=Trichomonas vaginalis OX=5722 GN=TVAG_381690 PE=4 SV=1
A2E392	81.9	7	3	metabolic process	cytosol	catalytic activity	Adenosine deaminase family protein OS=Trichomonas vaginalis OX=5722 GN=TVAG_430670 PE=4 SV=1
A2EIF8	73.4	6	3	metabolic process	membrane	catalytic activity	Transketolase family protein OS=Trichomonas vaginalis OX=5722 GN=TVAG_212020 PE=4 SV=1
A2DLL4	19.9	5	1	metabolic process		catalytic activity	Peptidyl-prolyl cis-trans isomerase OS=Trichomonas vaginalis OX=5722 GN=TVAG_062520 PE=3 SV=1
A2EL72	54.5	8	3	metabolic process		catalytic activity	Clan MH, family M20, peptidase T-like metallopeptidase OS=Trichomonas vaginalis OX=5722 GN=TVAG_056190 PE=4 SV=1
A2F763	46.3	3	1	metabolic process		catalytic activity	Clan CA, family C19, ubiquitin hydrolase-like cysteine peptidase OS=Trichomonas vaginalis OX=5722 GN=TVAG_296140 PE=3 SV=1
A2E6G7	75.5	6	3	metabolic process	cytoplasm	catalytic activity	Clan M-, family M49, dipeptidylpeptidase III-like metallopeptidase OS=Trichomonas vaginalis OX=5722 GN=TVAG_106750 PE=4 SV=1
A2FRN2	38.2	6	1	metabolic process		catalytic activity	Cytidyltransferase-related domain containing protein OS=Trichomonas vaginalis OX=5722 GN=TVAG_327610 PE=4 SV=1
Q8TA04	49.8	7	2	metabolic process		catalytic activity	6-phosphogluconate dehydrogenase, decarboxylating (Fragment) OS=Trichomonas vaginalis OX=5722 GN=gnd PE=2 SV=1
A2F3H9	23	4	1	metabolic process	cytoplasm;nucleus;proteasome	catalytic activity	Proteasome subunit beta OS=Trichomonas vaginalis OX=5722 GN=TVAG_286960 PE=3 SV=1
A2F3X4	23.4	6	1	metabolic process	proteasome	catalytic activity	Family T1, proteasome beta subunit, threonine peptidase OS=Trichomonas vaginalis OX=5722 GN=TVAG_290960 PE=4 SV=1
A2ELA0	70.2	4	1	metabolic process		catalytic activity	AMP-binding enzyme family protein OS=Trichomonas vaginalis OX=5722 GN=TVAG_069460 PE=4 SV=1
A2F259	108.7	24	3	metabolic process		catalytic activity	4-alpha-glucanotransferase family protein OS=Trichomonas vaginalis OX=5722 GN=TVAG_154680 PE=4 SV=1
A2EZN7	35.7	5	1	metabolic process	vacuole	catalytic activity	Clan CA, family C1, cathepsin L-like cysteine peptidase OS=Trichomonas vaginalis OX=5722 GN=TVAG_090100 PE=3 SV=1
A2F0H0	35	11	3	metabolic process	cytoplasm	catalytic activity	Transaldolase OS=Trichomonas vaginalis OX=5722 GN=TVAG_272910 PE=3 SV=1
A2EZN6	54.5	3	1	metabolic process		catalytic activity	Clan MH, family M20, peptidase T-like metallopeptidase OS=Trichomonas vaginalis OX=5722 GN=TVAG_090090 PE=4 SV=1
A2EYY6	35.5	8	2	metabolic process		catalytic activity	Oxidoreductase, aldo/keto reductase family protein OS=Trichomonas vaginalis OX=5722 GN=TVAG_007830 PE=4 SV=1
A2E0R0	26.3	7	1	metabolic process	cytoplasm	catalytic activity	Uncharacterized protein OS=Trichomonas vaginalis OX=5722 GN=TVAG_468210 PE=3 SV=1
A2FRG0	15.4	8	1	metabolic process		catalytic activity	Ribose 5-phosphate isomerase B family protein OS=Trichomonas vaginalis OX=5722 GN=TVAG_248050 PE=4 SV=1
Q6Y2E4	106.8	11	7	metabolic process		catalytic activity	Alpha-1,4 glucan phosphorylase OS=Trichomonas vaginalis OX=5722 PE=3 SV=1
A2ECR2	78.1	1	1	metabolic process		catalytic activity	1,4-alpha-glucan branching enzyme IIB, chloroplast, putative OS=Trichomonas vaginalis OX=5722 GN=TVAG_276310 PE=4 SV=1
A2FNN7	25.5	9	2	metabolic process		catalytic activity	Cytosolic repetitive antigen, putative OS=Trichomonas vaginalis OX=5722 GN=TVAG_427040 PE=4 SV=1
A2FRL9	43.8	17	4	metabolic process	cytosol;mitochondrion	catalytic activity;metal ion binding	Alcohol dehydrogenase OS=Trichomonas vaginalis OX=5722 GN=TVAG_327470 PE=4 SV=1
A2EFN8	53.5	7	2	metabolic process		catalytic activity;metal ion binding	Enolase family protein OS=Trichomonas vaginalis OX=5722 GN=TVAG_487600 PE=3 SV=1
Q9GTP2	64.8	11	6	metabolic process		catalytic activity;metal ion binding	Putative 64kDa iron hydrogenase (Fragment) OS=Trichomonas vaginalis OX=5722 PE=2 SV=1
A2EHC4	21.3	14	2	metabolic process		catalytic activity;metal ion binding	Rubrerythrin, putative OS=Trichomonas vaginalis OX=5722 GN=TVAG_064490 PE=4 SV=1
Q27089	127.9	27	1	metabolic process		catalytic activity;metal ion binding	Pyruvate:ferredoxin oxidoreductase proprotein OS=Trichomonas vaginalis OX=5722 GN=pfoB PE=4 SV=1
A2FSC5	52.1	3	1	metabolic process		catalytic activity;metal ion binding	Clan MG, familly M24, aminopeptidase P-like metallopeptidase OS=Trichomonas vaginalis OX=5722 GN=TVAG_386080 PE=3 SV=1
A2DD58	43.8	17	4	metabolic process	cytosol;mitochondrion	catalytic activity;metal ion binding	Alcohol acetaldehyde dehydrogenase, putative OS=Trichomonas vaginalis OX=5722 GN=TVAG_013020 PE=4 SV=1
Q5S7S9	21.9	13	2	metabolic process		catalytic activity;metal ion binding	Hydrogenosomal NADH dehydrogenase 24 kDa subunit OS=Trichomonas vaginalis OX=5722 GN=nuoE PE=4 SV=1
A2F6S0	36.2	55	4	metabolic process		catalytic activity;metal ion binding	Fructose-1,6-bisphosphate aldolase OS=Trichomonas vaginalis OX=5722 GN=TVAG_043060 PE=4 SV=1
Q9NDF8	35.9	52	2	metabolic process		catalytic activity;metal ion binding	Enolase 3 (Fragment) OS=Trichomonas vaginalis OX=5722 PE=4 SV=1
A2FQR3	52.8	10	2	metabolic process	cytoplasm	catalytic activity;metal ion binding	Pyruvate kinase OS=Trichomonas vaginalis OX=5722 GN=TVAG_373720 PE=3 SV=1
A2EF58	42.2	38	1	metabolic process	cytoplasm	catalytic activity;metal ion binding	Pyrophosphate--fructose 6-phosphate 1-phosphotransferase 3 (Fragment) OS=Trichomonas vaginalis OX=5722 GN=pfk3 PE=1 SV=2
Q27096	49.2	2	1	metabolic process		catalytic activity;metal ion binding	TvhydB protein OS=Trichomonas vaginalis OX=5722 GN=TvhydB PE=4 SV=1
A2ELB9	52.5	19	1	metabolic process		catalytic activity;metal ion binding	Enolase family protein OS=Trichomonas vaginalis OX=5722 GN=TVAG_358110 PE=3 SV=1
A2EP01	53.2	18	4	metabolic process		catalytic activity;metal ion binding	Enolase family protein OS=Trichomonas vaginalis OX=5722 GN=TVAG_263740 PE=3 SV=1
A2EBB4	51.2	43	3	metabolic process		catalytic activity;metal ion binding	Enolase 2, putative OS=Trichomonas vaginalis OX=5722 GN=TVAG_329460 PE=3 SV=1
A2FKG4	43.5	8	2	metabolic process	cytosol;mitochondrion	catalytic activity;metal ion binding	Alcohol dehydrogensae, putative OS=Trichomonas vaginalis OX=5722 GN=TVAG_422780 PE=4 SV=1
A2E9H3	46.6	35	1	metabolic process	cytoplasm	catalytic activity;metal ion binding	Pyrophosphate--fructose 6-phosphate 1-phosphotransferase 2 OS=Trichomonas vaginalis OX=5722 GN=pfk2 PE=1 SV=1
Q717I9	42.5	23	2	metabolic process		catalytic activity;metal ion binding;nucleotide binding	Malic enzyme OS=Trichomonas vaginalis OX=5722 PE=3 SV=1
A2ES50	42	4	1	metabolic process	cytosol	catalytic activity;metal ion binding;nucleotide binding	S-adenosylmethionine synthase OS=Trichomonas vaginalis OX=5722 GN=TVAG_453040 PE=3 SV=1
A2DJ14	42.5	25	1	metabolic process		catalytic activity;metal ion binding;nucleotide binding	Malic enzyme OS=Trichomonas vaginalis OX=5722 GN=TVAG_228520 PE=3 SV=1
Q6XKE2	46.4	4	1	metabolic process		catalytic activity;metal ion binding;nucleotide binding	Hydrogenosomal oxygen reductase OS=Trichomonas vaginalis OX=5722 GN=TVAG_036010 PE=4 SV=1
A2FR77	65.7	3	1	metabolic process	cytoplasm	catalytic activity;metal ion binding;nucleotide binding;RNA binding	Phenylalanyl-tRNA synthetase, beta subunit family protein OS=Trichomonas vaginalis OX=5722 GN=TVAG_496270 PE=4 SV=1
A2DK87	59.5	2	1	metabolic process	cytosol	catalytic activity;nucleotide binding	Phosphoribulokinase / Uridine kinase family protein OS=Trichomonas vaginalis OX=5722 GN=TVAG_214830 PE=4 SV=1
A2ERB4	56.9	6	2	metabolic process	cytoplasm	catalytic activity;nucleotide binding	Seryl-tRNA synthetase family protein OS=Trichomonas vaginalis OX=5722 GN=TVAG_305400 PE=4 SV=1
A2EVF8	57.4	3	1	metabolic process	cytoplasm;mitochondrion	catalytic activity;nucleotide binding	Glycyl-tRNA synthetase family protein OS=Trichomonas vaginalis OX=5722 GN=TVAG_398690 PE=4 SV=1
O15566	43.3	31	1	metabolic process		catalytic activity;nucleotide binding	Succinate-CoA ligase subunit beta (Fragment) OS=Trichomonas vaginalis OX=5722 GN=ap51-2 PE=2 SV=1
O15567	43.4	44	3	metabolic process		catalytic activity;nucleotide binding	Succinate-CoA ligase subunit beta (Fragment) OS=Trichomonas vaginalis OX=5722 GN=ap51-3 PE=2 SV=1
O15569	32.5	37	1	metabolic process	mitochondrion	catalytic activity;nucleotide binding	Succinate--CoA ligase [ADP-forming] subunit alpha, mitochondrial OS=Trichomonas vaginalis OX=5722 GN=ap33-3 PE=2 SV=1
A2ED62	67.1	39	1	metabolic process		catalytic activity;nucleotide binding	Phosphoenol pyruvate carboxykinase, putative OS=Trichomonas vaginalis OX=5722 GN=TVAG_420390 PE=3 SV=1
A2F448	21.2	11	1	metabolic process		catalytic activity;nucleotide binding	Adenylate kinase family protein OS=Trichomonas vaginalis OX=5722 GN=TVAG_179660 PE=3 SV=1
A2G4P3	15.3	19	2	metabolic process		catalytic activity;nucleotide binding	Nucleoside diphosphate kinase OS=Trichomonas vaginalis OX=5722 GN=TVAG_293370 PE=3 SV=1
A2DM03	34.5	10	2	metabolic process		catalytic activity;nucleotide binding	Phosphofructokinase family protein OS=Trichomonas vaginalis OX=5722 GN=TVAG_462920 PE=4 SV=1
A2EFL5	42.7	4	1	metabolic process	cytoplasm	catalytic activity;nucleotide binding	Galactokinase family protein OS=Trichomonas vaginalis OX=5722 GN=TVAG_487340 PE=4 SV=1
A2DQL6	81.1	5	2	metabolic process	cytoplasm;mitochondrion	catalytic activity;nucleotide binding	Uncharacterized protein OS=Trichomonas vaginalis OX=5722 GN=TVAG_266630 PE=3 SV=1
A2DLE4	60.9	8	3	metabolic process	cytoplasm	catalytic activity;nucleotide binding	Uncharacterized protein OS=Trichomonas vaginalis OX=5722 GN=TVAG_267950 PE=3 SV=1
A2FYU1	24	6	1	metabolic process		catalytic activity;nucleotide binding	Adenlylate kinase, putative OS=Trichomonas vaginalis OX=5722 GN=TVAG_072700 PE=3 SV=1
A2E4V9	45.1	3	1	metabolic process	cytoplasm	catalytic activity;nucleotide binding	Uncharacterized protein OS=Trichomonas vaginalis OX=5722 GN=TVAG_161040 PE=4 SV=1
P53400	32.6	31	1	metabolic process	mitochondrion;organelle lumen	catalytic activity;nucleotide binding	Succinate--CoA ligase [ADP-forming] subunit alpha-2, mitochondrial OS=Trichomonas vaginalis OX=5722 GN=ALPHA-SCS2 PE=1 SV=1
A2DBT5	81.2	2	1	metabolic process		catalytic activity;nucleotide binding	Glucose-6-phosphate 1-dehydrogenase OS=Trichomonas vaginalis OX=5722 GN=TVAG_094630 PE=3 SV=1
A2EZH8	75.7	7	3	metabolic process	cytoplasm	catalytic activity;nucleotide binding	Uncharacterized protein OS=Trichomonas vaginalis OX=5722 GN=TVAG_047990 PE=3 SV=1
A2ECS1	75.7	3	1	metabolic process	cytoplasm	catalytic activity;nucleotide binding	Cysteinyl-tRNA synthetase family protein OS=Trichomonas vaginalis OX=5722 GN=TVAG_276400 PE=3 SV=1
A2G8P4	77.1	7	3	metabolic process	cytoplasm	catalytic activity;nucleotide binding	DALR anticodon binding domain containing protein OS=Trichomonas vaginalis OX=5722 GN=TVAG_324610 PE=3 SV=1
A2FGU9	58.5	3	1	metabolic process	cytoplasm	catalytic activity;nucleotide binding	Anticodon binding domain containing protein OS=Trichomonas vaginalis OX=5722 GN=TVAG_053680 PE=4 SV=1
A2FUU3	21.2	11	1	metabolic process		catalytic activity;nucleotide binding	Adenylate kinase family protein OS=Trichomonas vaginalis OX=5722 GN=TVAG_493000 PE=3 SV=1
A2F347	81.6	5	3	metabolic process	cytoplasm	catalytic activity;nucleotide binding	Threonyl-tRNA synthetase family protein OS=Trichomonas vaginalis OX=5722 GN=TVAG_208470 PE=3 SV=1
Q5S7T0	46.7	12	3	metabolic process		catalytic activity;nucleotide binding	Hydrogenase chain, putative OS=Trichomonas vaginalis OX=5722 GN=nuoF PE=4 SV=1
A2FR66	35.2	11	1	metabolic process		catalytic activity;nucleotide binding	Phosphofructokinase family protein OS=Trichomonas vaginalis OX=5722 GN=TVAG_496160 PE=4 SV=1
O15568	32.4	37	1	metabolic process	mitochondrion	catalytic activity;nucleotide binding	Succinate--CoA ligase [ADP-forming] subunit alpha, mitochondrial OS=Trichomonas vaginalis OX=5722 GN=ap33-1 PE=2 SV=1
A2H0N5	37.3	15	3	metabolic process	cytoplasm	catalytic activity;nucleotide binding	2-dehydropantoate 2-reductase OS=Trichomonas vaginalis OX=5722 GN=TVAG_538040 PE=3 SV=1
A2ELU8	88.7	2	1	metabolic process	cytoplasm	catalytic activity;nucleotide binding	Dihydroorotate dehydrogenase family protein OS=Trichomonas vaginalis OX=5722 GN=TVAG_151830 PE=4 SV=1
A2DJE6	57.8	3	1	metabolic process	cytoplasm	catalytic activity;nucleotide binding;RNA binding	Phenylalanyl-tRNA synthetase, alpha subunit family protein OS=Trichomonas vaginalis OX=5722 GN=TVAG_136640 PE=4 SV=1
O96303	23.2	5	1	metabolic process		catalytic activity;nucleotide binding;RNA binding	Translation initiation factor 2 gamma subunit (Fragment) OS=Trichomonas vaginalis OX=5722 GN=eIF-2 gamma PE=4 SV=1
Q9UAB6	21.1	28	4	metabolic process		catalytic activity;RNA binding	RNA-binding protein OS=Trichomonas vaginalis OX=5722 GN=rbp1 PE=2 SV=1
A2E253	63.3	5	2	metabolic process	endoplasmic reticulum;membrane	metal ion binding;protein binding	Calreticulin family protein OS=Trichomonas vaginalis OX=5722 GN=TVAG_464010 PE=3 SV=1
A2DL09	58.8	6	1	metabolic process	cytoplasm	nucleotide binding;protein binding	Chaperonin, putative OS=Trichomonas vaginalis OX=5722 GN=TVAG_147070 PE=3 SV=1
A2FDU9	58.7	6	1	metabolic process	cytoplasm	nucleotide binding;protein binding	Chaperonin, putative OS=Trichomonas vaginalis OX=5722 GN=TVAG_272330 PE=3 SV=1
A2FR60	56.8	7	3	metabolic process	cytoplasm	nucleotide binding;protein binding	Chaperonin, putative OS=Trichomonas vaginalis OX=5722 GN=TVAG_178890 PE=3 SV=1
A2FSV6	60.4	9	3	metabolic process	cytoplasm	nucleotide binding;protein binding	T-complex protein 1 subunit eta OS=Trichomonas vaginalis OX=5722 GN=TVAG_398480 PE=3 SV=1
A2DR42	57.9	2	1	metabolic process	cytoplasm	nucleotide binding;protein binding	Chaperonin subunit zeta CCTzeta OS=Trichomonas vaginalis OX=5722 GN=TVAG_303600 PE=3 SV=1
Q9GU11	55.2	10	5	metabolic process	cytoplasm	nucleotide binding;protein binding	Chaperonin subunit alpha1 CCTalpha OS=Trichomonas vaginalis OX=5722 GN=Ccta1 PE=3 SV=1
A2DS85	57.8	14	4	metabolic process	cytoplasm	nucleotide binding;protein binding	T-complex protein 1 subunit delta OS=Trichomonas vaginalis OX=5722 GN=TVAG_066690 PE=3 SV=1
A2F520	60.6	2	1	metabolic process	cytoplasm	nucleotide binding;protein binding	T-complex protein 1 subunit gamma OS=Trichomonas vaginalis OX=5722 GN=TVAG_029280 PE=3 SV=1
A2FL92	58.7	8	3	metabolic process	cytoplasm	nucleotide binding;protein binding	TCP-1/cpn60 chaperonin family protein OS=Trichomonas vaginalis OX=5722 GN=TVAG_466660 PE=3 SV=1
A2FQZ6	35.6	7	1	metabolic process		protein binding	DnaJ domain containing protein OS=Trichomonas vaginalis OX=5722 GN=TVAG_317210 PE=4 SV=1
A2FMX3	95.7	2	1	metabolic process		protein binding	Uncharacterized protein OS=Trichomonas vaginalis OX=5722 GN=TVAG_455110 PE=3 SV=1
A2DUS1	13.9	31	2	metabolic process	cytoplasm	protein binding	KE2 family protein OS=Trichomonas vaginalis OX=5722 GN=TVAG_159790 PE=4 SV=1
A2EHA7	59.7	7	2	metabolic process	endoplasmic reticulum;membrane	RNA binding	Uncharacterized protein OS=Trichomonas vaginalis OX=5722 GN=TVAG_333110 PE=4 SV=1
A2DDW2	27.5	26	6	metabolic process	ribosome	RNA binding	Ribosomal protein L7Ae, putative OS=Trichomonas vaginalis OX=5722 GN=TVAG_199270 PE=4 SV=1
A2F4T2	42	7	2	metabolic process		RNA binding	tRNA binding domain containing protein OS=Trichomonas vaginalis OX=5722 GN=TVAG_328570 PE=4 SV=1
A2E7K3	34.1	5	1	metabolic process	ribosome	RNA binding	Eukaryotic translation initiation factor 2 alpha subunit family protein OS=Trichomonas vaginalis OX=5722 GN=TVAG_379780 PE=4 SV=1
A2DST7	13.8	13	1	metabolic process	ribosome	RNA binding;structural molecule activity	40S ribosomal protein S26 OS=Trichomonas vaginalis OX=5722 GN=TVAG_040120 PE=1 SV=1
A2GN76	22.8	28	4	metabolic process	ribosome	RNA binding;structural molecule activity	Ribosomal protein L6, putative OS=Trichomonas vaginalis OX=5722 GN=TVAG_318710 PE=4 SV=1
A2DCS2	15.7	6	1	metabolic process	ribosome	RNA binding;structural molecule activity	Ribosomal protein L24, putative OS=Trichomonas vaginalis OX=5722 GN=TVAG_038050 PE=4 SV=1
A2D7V7	22.4	13	1	metabolic process	ribosome	RNA binding;structural molecule activity	Uncharacterized protein OS=Trichomonas vaginalis OX=5722 GN=TVAG_070530 PE=3 SV=1
A2DHU7	17	15	2	metabolic process	ribosome	RNA binding;structural molecule activity	Uncharacterized protein OS=Trichomonas vaginalis OX=5722 GN=TVAG_121550 PE=1 SV=1
A2EGC6	21.1	19	2	metabolic process	ribosome	RNA binding;structural molecule activity	60S ribosomal protein L18, putative OS=Trichomonas vaginalis OX=5722 GN=TVAG_401590 PE=4 SV=1
A2DP51	14.8	11	1	metabolic process	ribosome	RNA binding;structural molecule activity	60S ribosomal protein L23, putative OS=Trichomonas vaginalis OX=5722 GN=TVAG_015800 PE=1 SV=1
A2DGT9	22.4	13	1	metabolic process	ribosome	RNA binding;structural molecule activity	Uncharacterized protein OS=Trichomonas vaginalis OX=5722 GN=TVAG_110890 PE=3 SV=1
A2ECR7	24.3	24	4	metabolic process	ribosome	RNA binding;structural molecule activity	Ribosomal protein L15 OS=Trichomonas vaginalis OX=5722 GN=TVAG_148950 PE=1 SV=1
A2EMI2	26.9	36	6	metabolic process	ribosome	RNA binding;structural molecule activity	60S ribosomal protein L7-2, putative OS=Trichomonas vaginalis OX=5722 GN=TVAG_054130 PE=4 SV=1
A2D8G1	21	17	3	metabolic process	ribosome	RNA binding;structural molecule activity	60S ribosomal protein L19-3, putative OS=Trichomonas vaginalis OX=5722 GN=TVAG_006170 PE=1 SV=1
A2D919	15.6	36	4	metabolic process	ribosome	RNA binding;structural molecule activity	40S ribosomal protein S16, putative OS=Trichomonas vaginalis OX=5722 GN=TVAG_020040 PE=1 SV=1
A2EHK3	30	27	7	metabolic process	ribosome	RNA binding;structural molecule activity	Uncharacterized protein OS=Trichomonas vaginalis OX=5722 GN=TVAG_142440 PE=1 SV=1
A2G4E1	21.8	14	2	metabolic process	ribosome	RNA binding;structural molecule activity	Ribosomal protein L13e, putative OS=Trichomonas vaginalis OX=5722 GN=TVAG_112230 PE=1 SV=1
A2DBB7	28.6	33	7	metabolic process	ribosome	RNA binding;structural molecule activity	40S ribosomal protein S4 OS=Trichomonas vaginalis OX=5722 GN=TVAG_131210 PE=3 SV=1
A2D9L2	17	16	2	metabolic process	ribosome	RNA binding;structural molecule activity	40S ribosomal protein S13, putative OS=Trichomonas vaginalis OX=5722 GN=TVAG_066760 PE=1 SV=1
A2FSH1	19.8	35	5	metabolic process	ribosome	RNA binding;structural molecule activity	60S ribosomal protein L18a OS=Trichomonas vaginalis OX=5722 GN=TVAG_347250 PE=3 SV=1
A2EXW7	10.9	14	1	metabolic process	ribosome	RNA binding;structural molecule activity	Ribosomal protein L36e, putative OS=Trichomonas vaginalis OX=5722 GN=TVAG_020530 PE=1 SV=1
A2DSS3	14.3	10	1	metabolic process	ribosome	RNA binding;structural molecule activity	Ribosomal protein L29, putative OS=Trichomonas vaginalis OX=5722 GN=TVAG_347820 PE=3 SV=1
O96517	24.3	26	5	metabolic process	ribosome	RNA binding;structural molecule activity	Ribosomal protein L10a OS=Trichomonas vaginalis OX=5722 GN=RPL10a PE=4 SV=1
A2E6Z8	26.9	13	2	metabolic process	ribosome	RNA binding;structural molecule activity	Ribosomal protein L8, putative OS=Trichomonas vaginalis OX=5722 GN=TVAG_005910 PE=1 SV=1
A2E1Z6	40.3	24	10	metabolic process	ribosome	RNA binding;structural molecule activity	Ribosomal protein, putative OS=Trichomonas vaginalis OX=5722 GN=TVAG_164550 PE=4 SV=1
A2DH05	12.2	46	4	metabolic process	ribosome	RNA binding;structural molecule activity	60S ribosomal protein L30, putative OS=Trichomonas vaginalis OX=5722 GN=TVAG_192910 PE=4 SV=1
A2DEM7	10	30	2	metabolic process	ribosome	structural molecule activity	Uncharacterized protein OS=Trichomonas vaginalis OX=5722 GN=TVAG_083700 PE=1 SV=1
A2G9Z8	28	19	2	metabolic process	cytoplasm;cytosol;ribosome	structural molecule activity	Ribosomal protein S3Ae, putative OS=Trichomonas vaginalis OX=5722 GN=TVAG_047460 PE=1 SV=1
A2DW84	13.5	21	2	metabolic process	ribosome	structural molecule activity	Ribosomal protein L7Ae, putative OS=Trichomonas vaginalis OX=5722 GN=TVAG_224610 PE=4 SV=1
A2DGQ4	13.8	18	1	metabolic process	ribosome	structural molecule activity	Ribosomal protein S10p/S20e, putative OS=Trichomonas vaginalis OX=5722 GN=TVAG_110530 PE=3 SV=1
A2DSF3	11.6	27	2	metabolic process	ribosome	structural molecule activity	Ribosomal protein L35Ae, putative OS=Trichomonas vaginalis OX=5722 GN=TVAG_067370 PE=1 SV=1
A2DEJ9	24.5	27	3	metabolic process	ribosome	structural molecule activity	40S ribosomal protein S6 OS=Trichomonas vaginalis OX=5722 GN=TVAG_033590 PE=1 SV=1
A2E256	10.9	19	1	metabolic process	ribosome	structural molecule activity	60s Acidic ribosomal protein OS=Trichomonas vaginalis OX=5722 GN=TVAG_464040 PE=3 SV=1
A2DM53	18.5	26	2	metabolic process	ribosome	structural molecule activity	Ribosomal protein L22, putative OS=Trichomonas vaginalis OX=5722 GN=TVAG_083260 PE=1 SV=1
A2DI06	10.9	50	2	metabolic process	ribosome	structural molecule activity	60s Acidic ribosomal protein OS=Trichomonas vaginalis OX=5722 GN=TVAG_402500 PE=3 SV=1
A2DXP9	10.9	38	3	metabolic process	ribosome	structural molecule activity	Uncharacterized protein OS=Trichomonas vaginalis OX=5722 GN=TVAG_411440 PE=3 SV=1
A2FPV1	10.9	41	2	metabolic process	ribosome	structural molecule activity	60s Acidic ribosomal protein OS=Trichomonas vaginalis OX=5722 GN=TVAG_220300 PE=3 SV=1
A2DSV0	28.1	33	6	metabolic process	cytoplasm;cytosol;ribosome	structural molecule activity	Ribosomal protein S3Ae, putative OS=Trichomonas vaginalis OX=5722 GN=TVAG_348090 PE=4 SV=1
A2EK65	13.9	18	1	metabolic process	ribosome	structural molecule activity	Ribosomal protein S10p/S20e, putative OS=Trichomonas vaginalis OX=5722 GN=TVAG_099980 PE=3 SV=1
A2FUC9	11	19	1	metabolic process	ribosome	structural molecule activity	60s Acidic ribosomal protein OS=Trichomonas vaginalis OX=5722 GN=TVAG_384610 PE=3 SV=1
A2DQV0	10.9	30	1	metabolic process	ribosome	structural molecule activity	Uncharacterized protein OS=Trichomonas vaginalis OX=5722 GN=TVAG_291690 PE=3 SV=1
A2FXW4	18	24	3	metabolic process	ribosome	structural molecule activity	Uncharacterized protein OS=Trichomonas vaginalis OX=5722 GN=TVAG_099560 PE=3 SV=1
A2D780	17.9	17	3	metabolic process	ribosome	structural molecule activity	Ribosomal protein L21e, putative OS=Trichomonas vaginalis OX=5722 GN=TVAG_119330 PE=4 SV=1
A2G5X6	18.7	20	1	metabolic process	ribosome	structural molecule activity	40S ribosomal protein S7 OS=Trichomonas vaginalis OX=5722 GN=TVAG_143030 PE=1 SV=1
A2GYE6	9.9	12	1	metabolic process	ribosome	structural molecule activity	40S ribosomal protein S21 OS=Trichomonas vaginalis OX=5722 GN=TVAG_459980 PE=3 SV=1
A2DDU5	20.8	18	1	metabolic process	ribosome	structural molecule activity	40S ribosomal protein S7 OS=Trichomonas vaginalis OX=5722 GN=TVAG_199100 PE=3 SV=1
A2D895	15.6	6	1	metabolic process	ribosome	structural molecule activity	40S ribosomal protein S23, putative OS=Trichomonas vaginalis OX=5722 GN=TVAG_071920 PE=1 SV=1
A2DLW4	14.6	32	4	metabolic process	ribosome	structural molecule activity	Ribosomal protein S15a OS=Trichomonas vaginalis OX=5722 GN=TVAG_006250 PE=1 SV=1
A2DNC1	15.9	18	2	metabolic process	ribosome	structural molecule activity	Ribosomal protein L27e, putative OS=Trichomonas vaginalis OX=5722 GN=TVAG_140290 PE=1 SV=1
A2ECK8	12.5	8	1	metabolic process	ribosome	structural molecule activity	Ribosomal protein L31e, putative OS=Trichomonas vaginalis OX=5722 GN=TVAG_056490 PE=4 SV=1
Q6S4N6	10.9	19	1	metabolic process			Ferredoxin 2 OS=Trichomonas vaginalis OX=5722 GN=TVAG_399860 PE=2 SV=1
A2EMJ9	11.5	17	1	metabolic process			Ferredoxin 5 OS=Trichomonas vaginalis OX=5722 GN=TVAG_068150 PE=4 SV=1
A2EIB0	118.8	2	2	metabolic process;regulation of biological process	cytoplasm;cytosol	catalytic activity;nucleotide binding	Leucyl-tRNA synthetase family protein OS=Trichomonas vaginalis OX=5722 GN=TVAG_334040 PE=3 SV=1
A2FUH8	46	2	1	metabolic process;regulation of biological process	cytoplasm	catalytic activity;nucleotide binding;RNA binding	Eukaryotic translation initiation factor, putative OS=Trichomonas vaginalis OX=5722 GN=TVAG_380910 PE=3 SV=1
A2EGV2	47.6	4	1	metabolic process;regulation of biological process	cytoplasm	catalytic activity;nucleotide binding;RNA binding	Eukaryotic translation initiation factor, putative OS=Trichomonas vaginalis OX=5722 GN=TVAG_497090 PE=4 SV=1
A2FF46	122.7	2	2	metabolic process;regulation of biological process	cytoplasm	catalytic activity;nucleotide binding;RNA binding	Isoleucyl-tRNA synthetase family protein OS=Trichomonas vaginalis OX=5722 GN=TVAG_024690 PE=3 SV=1
A2DSX3	11	25	1	metabolic process;regulation of biological process	ribosome	enzyme regulator activity;structural molecule activity	60S acidic ribosomal protein P1, putative OS=Trichomonas vaginalis OX=5722 GN=TVAG_348320 PE=3 SV=1
A2EXW1	11.1	9	1	metabolic process;regulation of biological process	ribosome	enzyme regulator activity;structural molecule activity	60S acidic ribosomal protein P1, putative OS=Trichomonas vaginalis OX=5722 GN=TVAG_020470 PE=3 SV=1
A2G448	10.8	24	1	metabolic process;regulation of biological process	ribosome	enzyme regulator activity;structural molecule activity	60s Acidic ribosomal protein OS=Trichomonas vaginalis OX=5722 GN=TVAG_143780 PE=3 SV=1
A2DBA3	27.7	7	1	metabolic process;regulation of biological process	cytoplasm	protein binding	Uncharacterized protein OS=Trichomonas vaginalis OX=5722 GN=TVAG_379120 PE=4 SV=1
A2GG34	18.5	21	1	metabolic process;regulation of biological process		RNA binding	Eukaryotic translation initiation factor 5A OS=Trichomonas vaginalis OX=5722 GN=TVAG_361780 PE=3 SV=1
D5MC19	18.4	21	1	metabolic process;regulation of biological process		RNA binding	Eukaryotic translation initiation factor 5A OS=Trichomonas vaginalis OX=5722 GN=eIF-5A1 PE=2 SV=1
A2GB88	21.7	22	5	metabolic process;regulation of biological process	ribosome	RNA binding;structural molecule activity	Uncharacterized protein OS=Trichomonas vaginalis OX=5722 GN=TVAG_259540 PE=3 SV=1
A2FB71	15.1	12	1	metabolic process;regulation of biological process			Nascent polypeptide-associated complex subunit beta OS=Trichomonas vaginalis OX=5722 GN=TVAG_435990 PE=3 SV=1
A2D8B8	14.9	13	1	metabolic process;regulation of biological process			Nascent polypeptide-associated complex subunit beta OS=Trichomonas vaginalis OX=5722 GN=TVAG_072140 PE=3 SV=1
A2G9W5	49	21	7	metabolic process;regulation of biological process;response to stimulus;transport		catalytic activity;enzyme regulator activity	Rab GDP dissociation inhibitor OS=Trichomonas vaginalis OX=5722 GN=TVAG_126970 PE=3 SV=1
A2E1N5	59.9	14	6	metabolic process;response to stimulus	cytoplasm	antioxidant activity;catalytic activity	Hybrid-cluster protein, putative OS=Trichomonas vaginalis OX=5722 GN=TVAG_206500 PE=3 SV=1
Q95054	13.8	48	1	metabolic process;response to stimulus		antioxidant activity;catalytic activity;metal ion binding	Superoxide dismutase (Fragment) OS=Trichomonas vaginalis OX=5722 GN=sod2 PE=3 SV=1
Q8IEV3	32.3	33	6	metabolic process;response to stimulus	cytoplasm	antioxidant activity;catalytic activity;nucleotide binding	Thioredoxin reductase OS=Trichomonas vaginalis OX=5722 GN=trxr PE=2 SV=1
A2DTR8	17.5	21	2	metabolic process;response to stimulus	cytosol;ribosome	catalytic activity;DNA binding;metal ion binding;RNA binding;structural molecule activity	Ribosomal protein S13p/S18e, putative OS=Trichomonas vaginalis OX=5722 GN=TVAG_020480 PE=1 SV=1
A2DIM3	24.4	35	6	metabolic process;response to stimulus	nucleus;ribosome	catalytic activity;DNA binding;RNA binding;structural molecule activity	Ribosomal protein S3, putative OS=Trichomonas vaginalis OX=5722 GN=TVAG_106800 PE=1 SV=1
A2F855	128	30	4	metabolic process;response to stimulus		catalytic activity;metal ion binding	Pyruvate:ferredoxin oxidoreductase BII OS=Trichomonas vaginalis OX=5722 GN=TVAG_242960 PE=4 SV=1
Q5EFD8	51.3	47	1	metabolic process;response to stimulus	cell surface	catalytic activity;metal ion binding;protein binding	Enolase 3, putative OS=Trichomonas vaginalis OX=5722 GN=Eno PE=2 SV=1
A2EP65	87.2	11	6	metabolic process;response to stimulus		catalytic activity;nucleotide binding;RNA binding	Spermatogenesis associated factor, putative OS=Trichomonas vaginalis OX=5722 GN=TVAG_318870 PE=3 SV=1
A2EPR1	83.6	19	6	metabolic process;response to stimulus		nucleotide binding;protein binding	Heat shock protein, putative OS=Trichomonas vaginalis OX=5722 GN=TVAG_153560 PE=3 SV=1
A2FJ82	28.9	25	1	metabolic process;response to stimulus		nucleotide binding;protein binding	Hsp90 protein OS=Trichomonas vaginalis OX=5722 GN=TVAG_034720 PE=4 SV=1
A2ES57	55.6	15	4	metabolic process;transport		catalytic activity;nucleotide binding;transporter activity	Adenosinetriphosphatase, putative OS=Trichomonas vaginalis OX=5722 GN=TVAG_453110 PE=3 SV=1
A2ED49	67.9	13	5	metabolic process;transport	membrane	catalytic activity;nucleotide binding;transporter activity	Uncharacterized protein OS=Trichomonas vaginalis OX=5722 GN=TVAG_420260 PE=3 SV=1
A2FW82	43.7	4	1	metabolic process;transport		transporter activity	Viral A-type inclusion protein, putative OS=Trichomonas vaginalis OX=5722 GN=TVAG_296070 PE=4 SV=1
A2EIJ3	48.1	11	4	regulation of biological process		DNA binding;protein binding	Coronin OS=Trichomonas vaginalis OX=5722 GN=TVAG_124870 PE=3 SV=1
A2FB52	19	9	1	regulation of biological process	cytoplasm	enzyme regulator activity	Rho GDP exchange inhibitor, putative OS=Trichomonas vaginalis OX=5722 GN=TVAG_490150 PE=4 SV=1
A2FXT2	9.8	13	1	regulation of biological process		enzyme regulator activity	Clan IH, family I25, phytocystatin-like peptidase inhibitor OS=Trichomonas vaginalis OX=5722 GN=TVAG_272260 PE=4 SV=1
A2EL63	17.2	6	1	regulation of biological process		enzyme regulator activity;protein binding	Uncharacterized protein OS=Trichomonas vaginalis OX=5722 GN=TVAG_056100 PE=4 SV=1
A2FX13	21.4	5	1	regulation of biological process;response to stimulus	membrane	catalytic activity;nucleotide binding	Small GTP-binding protein, putative OS=Trichomonas vaginalis OX=5722 GN=TVAG_408160 PE=4 SV=1
A2F5C1	21.8	13	1	regulation of biological process;response to stimulus		catalytic activity;nucleotide binding	Small GTP-binding protein, putative OS=Trichomonas vaginalis OX=5722 GN=TVAG_222450 PE=4 SV=1
Q7Z007	22.5	7	1	regulation of biological process;response to stimulus	membrane	catalytic activity;nucleotide binding	Rac1, putative OS=Trichomonas vaginalis OX=5722 GN=Rac1 PE=2 SV=1
Q4G2C3	22.5	11	1	regulation of biological process;response to stimulus	membrane	catalytic activity;nucleotide binding	Ras family protein OS=Trichomonas vaginalis OX=5722 GN=TVAG_038950 PE=4 SV=1
A2FWD3	20.2	17	2	regulation of biological process;response to stimulus	membrane	catalytic activity;nucleotide binding	Small GTP-binding protein, putative OS=Trichomonas vaginalis OX=5722 GN=TVAG_357210 PE=4 SV=1
A2GGN6	21.1	6	1	regulation of biological process;response to stimulus	membrane	catalytic activity;nucleotide binding	Multidrug resistance protein, putative OS=Trichomonas vaginalis OX=5722 GN=TVAG_572140 PE=4 SV=1
Q3LS71	22.6	8	1	regulation of biological process;response to stimulus	membrane	catalytic activity;nucleotide binding	Ras family protein OS=Trichomonas vaginalis OX=5722 GN=TVAG_286460 PE=2 SV=1
A2ESK3	22	18	2	regulation of biological process;response to stimulus	endosome	catalytic activity;nucleotide binding	Ras family protein OS=Trichomonas vaginalis OX=5722 GN=TVAG_350580 PE=4 SV=1
A2EWS4	21	19	3	regulation of biological process;response to stimulus	membrane	catalytic activity;nucleotide binding	Cdc42 homolog, putative OS=Trichomonas vaginalis OX=5722 GN=TVAG_169060 PE=4 SV=1
A2DLV9	22.6	7	1	regulation of biological process;response to stimulus	membrane	catalytic activity;nucleotide binding	Rac1, putative OS=Trichomonas vaginalis OX=5722 GN=TVAG_462480 PE=4 SV=1
A2EIX2	20.8	8	1	regulation of biological process;response to stimulus		catalytic activity;nucleotide binding;protein binding;signal transducer activity	ADP-ribosylation factor, putative OS=Trichomonas vaginalis OX=5722 GN=TVAG_064150 PE=3 SV=1
A2D7K8	19.9	6	1	regulation of biological process;response to stimulus		catalytic activity;nucleotide binding;protein binding;signal transducer activity	ADP-ribosylation factor-like protein 3, putative OS=Trichomonas vaginalis OX=5722 GN=TVAG_120630 PE=3 SV=1
A2D8F3	24.4	35	5	regulation of biological process;response to stimulus;transport	cytoplasm;nucleus	catalytic activity;nucleotide binding	GTP-binding nuclear protein OS=Trichomonas vaginalis OX=5722 GN=TVAG_185080 PE=3 SV=1
Q4G290	22.3	11	1	regulation of biological process;response to stimulus;transport	membrane	catalytic activity;nucleotide binding	GTP-binding protein YPTM2, putative OS=Trichomonas vaginalis OX=5722 GN=Rab1a PE=2 SV=1
A2EQP4	22.2	11	1	regulation of biological process;response to stimulus;transport	membrane	catalytic activity;nucleotide binding	Uncharacterized protein OS=Trichomonas vaginalis OX=5722 GN=TVAG_416520 PE=4 SV=1
Q95060	108.2	3	2	transport	membrane	catalytic activity;metal ion binding;nucleotide binding;transporter activity	Calcium-transporting ATPase OS=Trichomonas vaginalis OX=5722 GN=TVCA1 PE=3 SV=1
A2FCW8	47.2	3	1	transport		catalytic activity;transporter activity	V-type proton ATPase subunit C OS=Trichomonas vaginalis OX=5722 GN=TVAG_037610 PE=3 SV=1
A2FZ87	23.2	6	1	transport		catalytic activity;transporter activity	Uncharacterized protein OS=Trichomonas vaginalis OX=5722 GN=TVAG_438870 PE=4 SV=1
A2DY20	27.9	7	1	transport		catalytic activity;transporter activity	V-type ATPase, D subunit family protein OS=Trichomonas vaginalis OX=5722 GN=TVAG_038640 PE=3 SV=1
A2DPU6	16.6	11	1	transport		metal ion binding;transporter activity	EF hand family protein OS=Trichomonas vaginalis OX=5722 GN=TVAG_453700 PE=4 SV=1
A2EV07	68.4	8	1	transport		protein binding	Clathrin and VPS domain-containing protein OS=Trichomonas vaginalis OX=5722 GN=TVAG_369020 PE=4 SV=1
A2DLQ5	20.2	6	1	transport	membrane	protein binding;structural molecule activity	Clathrin light chain OS=Trichomonas vaginalis OX=5722 GN=TVAG_062930 PE=3 SV=1
A2EV08	84.5	9	4	transport		structural molecule activity	Clathrin and VPS domain-containing protein OS=Trichomonas vaginalis OX=5722 GN=TVAG_369030 PE=4 SV=1
A2FGT0	15.5	7	1	transport	endosome		PX domain containing protein OS=Trichomonas vaginalis OX=5722 GN=TVAG_008850 PE=4 SV=1
A2DD35	35.6	4	1	transport			Phosphatidylinositol transfer protein OS=Trichomonas vaginalis OX=5722 GN=TVAG_238350 PE=4 SV=1
A2FR45	48.9	3	1	transport			Mu adaptin, putative OS=Trichomonas vaginalis OX=5722 GN=TVAG_421580 PE=3 SV=1
A2DZI2	90.1	2	1	transport	cytoplasm;membrane		Adaptin N terminal region family protein OS=Trichomonas vaginalis OX=5722 GN=TVAG_373190 PE=4 SV=1
A2DTN2	38.9	7	2			catalytic activity	dTDP-4-dehydrorhamnose 3,5-epimerase family protein OS=Trichomonas vaginalis OX=5722 GN=TVAG_340730 PE=4 SV=1
A2FYA9	86	2	1			catalytic activity	Uncharacterized protein OS=Trichomonas vaginalis OX=5722 GN=TVAG_256150 PE=4 SV=1
J7GLG2	15.9	8	1			catalytic activity	Alanyl-tRNA synthetase (Fragment) OS=Trichomonas vaginalis OX=5722 GN=TVAG_299450 PE=4 SV=1
A2ECS2	93.3	30	22			catalytic activity;nucleotide binding	Uncharacterized protein OS=Trichomonas vaginalis OX=5722 GN=TVAG_276410 PE=4 SV=1
A2ER05	44.1	18	4		cytoplasm	catalytic activity;nucleotide binding	Obg-like ATPase 1 OS=Trichomonas vaginalis OX=5722 GN=TVAG_016670 PE=3 SV=1
A2EGT7	11	14	1		nucleus	DNA binding	HMG box family protein OS=Trichomonas vaginalis OX=5722 GN=TVAG_302620 PE=4 SV=1
A2EUN9	11.4	13	1		nucleus	DNA binding	HMG box family protein OS=Trichomonas vaginalis OX=5722 GN=TVAG_161660 PE=4 SV=1
A2EAY1	19	14	2			metal ion binding	EF hand family protein OS=Trichomonas vaginalis OX=5722 GN=TVAG_118780 PE=4 SV=1
X5FVA1	127.7	30	1			metal ion binding;protein binding	Alpha actinin-3 OS=Trichomonas vaginalis OX=5722 GN=actn3 PE=4 SV=1
A2DGG1	127.8	29	1			metal ion binding;protein binding	Actinin, putative OS=Trichomonas vaginalis OX=5722 GN=TVAG_239310 PE=4 SV=1
A2FRU0	69	9	3			metal ion binding;protein binding	Actinin, putative OS=Trichomonas vaginalis OX=5722 GN=TVAG_156680 PE=4 SV=1
A2DDL5	16.6	22	2			nucleotide binding;protein binding	Ubiquitin conjugating enzyme, putative OS=Trichomonas vaginalis OX=5722 GN=TVAG_198290 PE=3 SV=1
A2ELV7	37.1	16	1			protein binding	Guanine nucleotide-binding protein beta subunit, putative OS=Trichomonas vaginalis OX=5722 GN=TVAG_151920 PE=1 SV=1
A2FSV1	33.1	5	1			protein binding	C2 domain containing protein OS=Trichomonas vaginalis OX=5722 GN=TVAG_398430 PE=4 SV=1
A2D9T8	22.2	12	1			protein binding	Leucine zipper protein, putative OS=Trichomonas vaginalis OX=5722 GN=TVAG_076910 PE=4 SV=1
A2DDM9	27.2	33	1			protein binding	14-3-3 protein OS=Trichomonas vaginalis OX=5722 GN=TVAG_198430 PE=3 SV=1
A2ELA9	62.7	2	1			protein binding	TPR Domain containing protein OS=Trichomonas vaginalis OX=5722 GN=TVAG_069560 PE=4 SV=1
A2EU51	27.3	42	2			protein binding	14-3-3 protein OS=Trichomonas vaginalis OX=5722 GN=TVAG_454380 PE=3 SV=1
A2D8B6	33.3	20	4			protein binding	C2 domain containing protein OS=Trichomonas vaginalis OX=5722 GN=TVAG_072120 PE=4 SV=1
A2FNW2	36.2	8	2			protein binding	Actin-binding protein, putative OS=Trichomonas vaginalis OX=5722 GN=TVAG_376130 PE=4 SV=1
A2G527	36.8	10	2			protein binding	Adseverin, putative OS=Trichomonas vaginalis OX=5722 GN=TVAG_244120 PE=4 SV=1
A2EFS6	37	16	1			protein binding	Guanine nucleotide-binding protein beta subunit, putative OS=Trichomonas vaginalis OX=5722 GN=TVAG_145570 PE=4 SV=1
A2DLT2	14.9	22	2			protein binding	C2 domain containing protein OS=Trichomonas vaginalis OX=5722 GN=TVAG_063200 PE=4 SV=1
A2DHY3	16	12	2			protein binding	Cofilin/tropomyosin-type actin-binding protein OS=Trichomonas vaginalis OX=5722 GN=TVAG_402260 PE=4 SV=1
A2FUZ1	27.2	39	1			protein binding	14-3-3 protein OS=Trichomonas vaginalis OX=5722 GN=TVAG_251260 PE=3 SV=1
A2FYE5	47.9	17	5			RNA binding	Embryonic poly, putative OS=Trichomonas vaginalis OX=5722 GN=TVAG_371230 PE=4 SV=1
A2DVU5	21.1	18	2			RNA binding	Uncharacterized protein OS=Trichomonas vaginalis OX=5722 GN=TVAG_210380 PE=4 SV=1
A2FHH0	20.5	4	1			RNA binding	Uncharacterized protein OS=Trichomonas vaginalis OX=5722 GN=TVAG_045340 PE=4 SV=1
A2EV87	23.2	12	2			RNA binding	Uncharacterized protein OS=Trichomonas vaginalis OX=5722 GN=TVAG_043470 PE=4 SV=1
A2FG00	78.7	4	2			RNA binding	Uncharacterized protein OS=Trichomonas vaginalis OX=5722 GN=TVAG_270500 PE=4 SV=1
A2EHQ9	36.6	10	1				Uncharacterized protein OS=Trichomonas vaginalis OX=5722 GN=TVAG_312540 PE=4 SV=1
A2DGK2	28.2	12	2				Uncharacterized protein OS=Trichomonas vaginalis OX=5722 GN=TVAG_110010 PE=4 SV=1
A2FLC1	28	12	2				Uncharacterized protein OS=Trichomonas vaginalis OX=5722 GN=TVAG_167830 PE=4 SV=1
A2EXA4	18.4	34	3				NAC domain containing protein OS=Trichomonas vaginalis OX=5722 GN=TVAG_440820 PE=4 SV=1
A2GCR8	137.3	2	1		membrane		Uncharacterized protein OS=Trichomonas vaginalis OX=5722 GN=TVAG_573910 PE=4 SV=1
A2EJJ9	13.4	18	1				Endoribonuclease L-PSP family protein OS=Trichomonas vaginalis OX=5722 GN=TVAG_197820 PE=4 SV=1
A2DHT0	28.4	12	3				QXW lectin repeat family protein OS=Trichomonas vaginalis OX=5722 GN=TVAG_366360 PE=4 SV=1
A2DYS0	12.6	9	1				Uncharacterized protein OS=Trichomonas vaginalis OX=5722 GN=TVAG_111510 PE=4 SV=1
A2DUA7	15	37	4				QXW lectin repeat family protein OS=Trichomonas vaginalis OX=5722 GN=TVAG_261950 PE=4 SV=1
A2FYS8	33.7	4	1				Actin family protein OS=Trichomonas vaginalis OX=5722 GN=TVAG_434970 PE=3 SV=1
A2EES5	34.4	42	10		ribosome		60S acidic ribosomal protein P0 OS=Trichomonas vaginalis OX=5722 GN=TVAG_051160 PE=3 SV=1
A2FCY2	24	30	6				Uncharacterized protein OS=Trichomonas vaginalis OX=5722 GN=TVAG_196620 PE=4 SV=1
A2F637	49.4	5	1				Uncharacterized protein OS=Trichomonas vaginalis OX=5722 GN=TVAG_215070 PE=4 SV=1
A2DXZ9	191.3	1	1				Uncharacterized protein OS=Trichomonas vaginalis OX=5722 GN=TVAG_038420 PE=4 SV=1
A0A2S0V6B5	38.1	35	1				Actin (Fragment) OS=Trichomonas vaginalis OX=5722 PE=3 SV=1
A2G1W0	26.2	11	2				Uncharacterized protein OS=Trichomonas vaginalis OX=5722 GN=TVAG_440600 PE=4 SV=1
A2DKS5	98.4	2	1		membrane		Uncharacterized protein OS=Trichomonas vaginalis OX=5722 GN=TVAG_247370 PE=4 SV=1
A2FWS7	24	5	1				Uncharacterized protein OS=Trichomonas vaginalis OX=5722 GN=TVAG_041150 PE=4 SV=1
A2FJF3	24.9	5	1				Uncharacterized protein OS=Trichomonas vaginalis OX=5722 GN=TVAG_205640 PE=4 SV=1
A2DZ32	43.6	5	2				Uncharacterized protein OS=Trichomonas vaginalis OX=5722 GN=TVAG_026290 PE=4 SV=1
A2EYV4	14.5	32	1				Heat shock 70 kDa protein-related protein OS=Trichomonas vaginalis OX=5722 GN=TVAG_213730 PE=4 SV=1
A2FJD9	27.5	5	1				QXW lectin repeat family protein OS=Trichomonas vaginalis OX=5722 GN=TVAG_048780 PE=4 SV=1
A2EM86	86.1	4	1				Uncharacterized protein OS=Trichomonas vaginalis OX=5722 GN=TVAG_470410 PE=4 SV=1
A2EJC2	19.1	22	3				DJ-1 family protein OS=Trichomonas vaginalis OX=5722 GN=TVAG_240750 PE=4 SV=1
A2FI36	86.5	69	1				Plectin, putative OS=Trichomonas vaginalis OX=5722 GN=TVAG_368240 PE=4 SV=1
A2ED65	19.2	10	1				DJ-1 family protein OS=Trichomonas vaginalis OX=5722 GN=TVAG_420420 PE=4 SV=1
A2FRG8	24.3	23	3				Mob1/phocein family protein OS=Trichomonas vaginalis OX=5722 GN=TVAG_344540 PE=4 SV=1
A2DIB4	84.9	4	2				Uncharacterized protein OS=Trichomonas vaginalis OX=5722 GN=TVAG_130180 PE=4 SV=1
A2GBF6	95.5	1	1				Uncharacterized protein (Fragment) OS=Trichomonas vaginalis OX=5722 GN=TVAG_293660 PE=4 SV=1
