# Supplementary material for: Demonstration and Characterization of Cyst-Like Structures in the Life Cycle of Trichomonas vaginalis
Source: Front Cell Infect Microbiol. 2020 Jan 14;9:430. doi: 10.3389/fcimb.2019.00430 (PMC6972724; doi:10.3389/fcimb.2019.00430)
Supplement: Supplementary File 4 — List of proteins unique to T. vaginalis cyst-like structures (CLS) and their related pathways. [file Table_4.XLSX]

## Sheet: CLS uniqu
Accession	MW [kDa]	Coverage [%]	# Unique Peptides	Biological Process	Cellular Component	Molecular Function	Description
A2FED9	91.5	6	4	cell organization and biogenesis;cellular homeostasis;metabolic process;transport	membrane	catalytic activity;protein binding;transporter activity	V-type proton ATPase subunit a OS=Trichomonas vaginalis OX=5722 GN=TVAG_075320 PE=3 SV=1
A2EXP6	455.4	1	1	cellular component movement		catalytic activity;motor activity;nucleotide binding;protein binding	Dynein heavy chain family protein OS=Trichomonas vaginalis OX=5722 GN=TVAG_116100 PE=4 SV=1
A2DJA7	17.9	10	1	cellular homeostasis;transport	membrane;vacuole	catalytic activity;transporter activity	V-type proton ATPase proteolipid subunit OS=Trichomonas vaginalis OX=5722 GN=TVAG_136250 PE=3 SV=1
A2E709	40	42	10	cellular homeostasis;transport	membrane	catalytic activity;transporter activity	V-type proton ATPase subunit OS=Trichomonas vaginalis OX=5722 GN=TVAG_006020 PE=3 SV=1
A2ET59	49.1	6	2	metabolic process		catalytic activity	Clan SC, family S28, unassigned serine peptidase OS=Trichomonas vaginalis OX=5722 GN=TVAG_009830 PE=4 SV=1
A2E983	50	3	1	metabolic process		catalytic activity	Clan SC, family S28, unassigned serine peptidase OS=Trichomonas vaginalis OX=5722 GN=TVAG_121720 PE=4 SV=1
A2F801	49.9	17	5	metabolic process		catalytic activity	Clan SC, family S28, unassigned serine peptidase OS=Trichomonas vaginalis OX=5722 GN=TVAG_432040 PE=4 SV=1
A2F844	53.5	7	2	metabolic process	vacuole	catalytic activity	Clan CA, family C1, cathepsin L, S or H-like cysteine peptidase OS=Trichomonas vaginalis OX=5722 GN=TVAG_242850 PE=3 SV=1
A2EGT2	55.5	3	1	metabolic process	vacuole	catalytic activity	Clan CA, family C1, cathepsin L-like cysteine peptidase OS=Trichomonas vaginalis OX=5722 GN=TVAG_302570 PE=3 SV=1
A2FCY9	56	2	1	metabolic process	cytosol	catalytic activity	Glutamate dehydrogenase OS=Trichomonas vaginalis OX=5722 GN=TVAG_196700 PE=3 SV=1
A2DUA9	40.1	7	2	metabolic process	cytosol	catalytic activity	Carbamate kinase, putative OS=Trichomonas vaginalis OX=5722 GN=TVAG_261970 PE=4 SV=1
A2DC57	132.3	1	1	metabolic process		catalytic activity	Clan CA, family C19, ubiquitin hydrolase-like cysteine peptidase OS=Trichomonas vaginalis OX=5722 GN=TVAG_457330 PE=3 SV=1
F5B2V0	164.6	1	2	metabolic process		catalytic activity;nucleotide binding;RNA binding	RNA-directed RNA polymerase OS=Trichomonas vaginalis virus 4 OX=1008292 GN=pol PE=4 SV=1
Q4JM31	11.4	11	1	metabolic process			Saposin-like protein 3 (Fragment) OS=Trichomonas vaginalis OX=5722 PE=2 SV=1
A2E133	79	3	1	metabolic process	vacuole		Surfactant B protein, putative OS=Trichomonas vaginalis OX=5722 GN=TVAG_388060 PE=4 SV=1
Q4JHB2	60.2	7	2	metabolic process	vacuole		Saposin-like protein 2 (Fragment) OS=Trichomonas vaginalis OX=5722 PE=2 SV=1
A2G4G3	52.8	3	1	transport	membrane	protein binding	Auxin Efflux Carrier family protein OS=Trichomonas vaginalis OX=5722 GN=TVAG_091440 PE=4 SV=1
A2EMT5	47.4	3	1	transport	membrane	transporter activity	Nucleoside transporter family protein OS=Trichomonas vaginalis OX=5722 GN=TVAG_053320 PE=4 SV=1
A2GI19	45.3	3	1		membrane	protein binding	Surface antigen BspA-like (Fragment) OS=Trichomonas vaginalis OX=5722 GN=TVAG_530020 PE=4 SV=1
A2FMM4	108.3	19	12		membrane		Uncharacterized protein OS=Trichomonas vaginalis OX=5722 GN=TVAG_177320 PE=4 SV=1
A2FJ86	46	2	1				Uncharacterized protein OS=Trichomonas vaginalis OX=5722 GN=TVAG_034760 PE=4 SV=1
A2EJB5	36.2	11	3		membrane		Surface antigen BspA-like OS=Trichomonas vaginalis OX=5722 GN=TVAG_240680 PE=4 SV=1
A2EUI5	35.8	10	3				Uncharacterized protein OS=Trichomonas vaginalis OX=5722 GN=TVAG_031860 PE=4 SV=1
A2E853	110.3	6	5		membrane		Uncharacterized protein OS=Trichomonas vaginalis OX=5722 GN=TVAG_498650 PE=4 SV=1
A2DVP3	70.4	2	1		membrane		Phospholipase B-like OS=Trichomonas vaginalis OX=5722 GN=TVAG_496040 PE=3 SV=1
A2FES1	78.8	2	1		membrane		Uncharacterized protein OS=Trichomonas vaginalis OX=5722 GN=TVAG_140970 PE=3 SV=1
A2D8N3	17.8	7	1		membrane		Uncharacterized protein OS=Trichomonas vaginalis OX=5722 GN=TVAG_185900 PE=4 SV=1
A2EWV6	18.9	11	1				Uncharacterized Cys-rich domain containing protein OS=Trichomonas vaginalis OX=5722 GN=TVAG_174130 PE=4 SV=1
A2DXT4	12.5	10	1				Uncharacterized protein OS=Trichomonas vaginalis OX=5722 GN=TVAG_219770 PE=4 SV=1
A2EWT6	53.1	6	2		membrane		Uncharacterized protein OS=Trichomonas vaginalis OX=5722 GN=TVAG_173930 PE=4 SV=1
A2EV41	37.1	3	1		membrane		Uncharacterized protein OS=Trichomonas vaginalis OX=5722 GN=TVAG_450640 PE=4 SV=1
A2F6N3	83.4	1	1		membrane		Uncharacterized protein OS=Trichomonas vaginalis OX=5722 GN=TVAG_408310 PE=4 SV=1
A2E243	73.7	1	1		membrane		Uncharacterized protein OS=Trichomonas vaginalis OX=5722 GN=TVAG_463910 PE=4 SV=1
A2DZR3	110.4	15	10		membrane		Uncharacterized protein OS=Trichomonas vaginalis OX=5722 GN=TVAG_351790 PE=4 SV=1
A2G3J8	22.8	6	1		membrane		Tetraspanin family protein OS=Trichomonas vaginalis OX=5722 GN=TVAG_176050 PE=4 SV=1
A2E927	111.9	4	3		membrane		Uncharacterized protein OS=Trichomonas vaginalis OX=5722 GN=TVAG_258230 PE=4 SV=1
A2FD06	118.6	1	1		membrane		Uncharacterized protein OS=Trichomonas vaginalis OX=5722 GN=TVAG_218130 PE=4 SV=1
A2FRW1	71.3	3	1		membrane		Phospholipase B-like OS=Trichomonas vaginalis OX=5722 GN=TVAG_215920 PE=3 SV=1
A2DT29	78.6	6	2		membrane		Uncharacterized protein OS=Trichomonas vaginalis OX=5722 GN=TVAG_004670 PE=4 SV=1
A2FH82	72.1	1	1		membrane		Phospholipase B-like OS=Trichomonas vaginalis OX=5722 GN=TVAG_123110 PE=3 SV=1
A2D8J6	79.8	2	1		membrane		Uncharacterized protein OS=Trichomonas vaginalis OX=5722 GN=TVAG_185520 PE=4 SV=1
A2ELJ9	19.3	6	1		membrane		Uncharacterized protein OS=Trichomonas vaginalis OX=5722 GN=TVAG_149320 PE=4 SV=1
A2E6C5	30.4	4	1		membrane		Uncharacterized protein OS=Trichomonas vaginalis OX=5722 GN=TVAG_459200 PE=4 SV=1

## Sheet: common in trophozoite and CLS
Accession	MW [kDa]	Coverage [%]	# Unique Peptides	Biological Process	Cellular Component	Molecular Function	Found in Sample Group: cyst-like strucures (CLS)	Found in Sample Group: trophozoites	Description
A2E8B1	50.1	33	11	cell organization and biogenesis	cytoplasm;cytoskeleton	catalytic activity;nucleotide binding;structural molecule activity	High	High	Tubulin alpha chain OS=Trichomonas vaginalis OX=5722 GN=TVAG_196270 PE=3 SV=1
A2DJ26	14.1	26	3	cell organization and biogenesis	chromosome;nucleus	DNA binding;protein binding	High	High	Histone H2B OS=Trichomonas vaginalis OX=5722 GN=TVAG_026390 PE=3 SV=1
A2DGG3	15.5	37	3	cell organization and biogenesis	chromosome;nucleus	DNA binding;protein binding	High	High	Histone H3-1 OS=Trichomonas vaginalis OX=5722 GN=TVAG_014910 PE=3 SV=1
A2F7C5	71.3	24	13	cell organization and biogenesis		nucleotide binding	High	High	Endoplasmic reticulum heat shock protein 70, putative OS=Trichomonas vaginalis OX=5722 GN=TVAG_092490 PE=3 SV=1
Q27875	11.4	32	3	cell organization and biogenesis;metabolic process	chromosome;nucleus	DNA binding;protein binding	High	High	Histone H4 OS=Trichomonas vaginalis OX=5722 GN=TVAG_014920 PE=3 SV=1
A2DQN8	7.6	31	2	cell organization and biogenesis;metabolic process	ribosome	RNA binding;structural molecule activity	High	High	Uncharacterized protein OS=Trichomonas vaginalis OX=5722 GN=TVAG_050990 PE=1 SV=1
A2DB09	17.2	20	2	cell organization and biogenesis;metabolic process	ribosome	RNA binding;structural molecule activity	High	High	60S ribosomal protein L12, putative OS=Trichomonas vaginalis OX=5722 GN=TVAG_015780 PE=3 SV=1
A2FRJ4	24.3	12	2	cell organization and biogenesis;transport	cytosol;Golgi;membrane	protein binding	High	High	Vesicle transport v-SNARE protein OS=Trichomonas vaginalis OX=5722 GN=TVAG_331320 PE=4 SV=1
A2DXW7	22	25	4	cellular homeostasis;metabolic process;regulation of biological process		antioxidant activity;catalytic activity	High	High	Tryparedoxin peroxidase, putative OS=Trichomonas vaginalis OX=5722 GN=TVAG_038090 PE=4 SV=1
A2DUP2	18	13	2	cellular homeostasis;metabolic process;regulation of biological process		antioxidant activity;catalytic activity	High	High	Thiol peroxidase, putative OS=Trichomonas vaginalis OX=5722 GN=TVAG_165610 PE=3 SV=1
Q8IEV2	21.9	24	4	cellular homeostasis;metabolic process;regulation of biological process		antioxidant activity;catalytic activity	High	High	Thioredoxin peroxidase OS=Trichomonas vaginalis OX=5722 GN=trxp PE=2 SV=1
A2EFR4	12.3	56	4	cellular homeostasis;metabolic process;regulation of biological process;response to stimulus	cytoplasm	antioxidant activity;catalytic activity	High	High	Thioredoxin OS=Trichomonas vaginalis OX=5722 GN=TVAG_145440 PE=3 SV=1
A2E7Y6	25.9	5	1	metabolic process		catalytic activity	High	High	Purine nucleoside phosphorylase, putative OS=Trichomonas vaginalis OX=5722 GN=TVAG_127180 PE=1 SV=1
A2EU62	25.6	31	5	metabolic process		catalytic activity	High	High	Purine nucleoside phosphorylase, putative OS=Trichomonas vaginalis OX=5722 GN=TVAG_454490 PE=3 SV=1
A2FIP8	37	28	8	metabolic process	cytoplasm	catalytic activity	High	High	L-lactate dehydrogenase, putative OS=Trichomonas vaginalis OX=5722 GN=TVAG_171090 PE=3 SV=1
A2FT29	27.4	42	8	metabolic process	cytosol	catalytic activity	High	High	Triosephosphate isomerase OS=Trichomonas vaginalis OX=5722 GN=TVAG_096350 PE=1 SV=1
A2FJ30	35.7	40	4	metabolic process	cytoplasm	catalytic activity	High	High	Malate dehydrogenase, putative OS=Trichomonas vaginalis OX=5722 GN=TVAG_204360 PE=3 SV=1
Q27819	35.7	43	5	metabolic process		catalytic activity	High	High	Cytosolic malate dehydrogenase OS=Trichomonas vaginalis OX=5722 PE=1 SV=1
Q49P75	33.8	5	2	metabolic process		catalytic activity	High	High	Cathepsin L-like cysteine proteinase OS=Trichomonas vaginalis OX=5722 GN=cp4 PE=3 SV=1
A2ELE4	57.2	15	7	metabolic process	cytoplasm	catalytic activity	High	High	Uncharacterized protein OS=Trichomonas vaginalis OX=5722 GN=TVAG_358360 PE=4 SV=1
A2DLF1	43.7	18	5	metabolic process	mitochondrion	catalytic activity	High	High	Aspartate aminotransferase OS=Trichomonas vaginalis OX=5722 GN=TVAG_268020 PE=4 SV=1
A2E7V8	61.1	17	6	metabolic process		catalytic activity	High	High	Glucose-6-phosphate isomerase OS=Trichomonas vaginalis OX=5722 GN=TVAG_061930 PE=3 SV=1
A2DP65	54.7	8	2	metabolic process	cytoplasm	catalytic activity;metal ion binding	High	High	Pyruvate kinase OS=Trichomonas vaginalis OX=5722 GN=TVAG_015950 PE=3 SV=1
A2EW36	44.1	24	7	metabolic process		catalytic activity;metal ion binding	High	High	Alcohol dehydrogenase, iron-containing family protein OS=Trichomonas vaginalis OX=5722 GN=TVAG_328940 PE=4 SV=1
A2E269	53.3	49	5	metabolic process		catalytic activity;metal ion binding	High	High	Enolase 4, putative OS=Trichomonas vaginalis OX=5722 GN=TVAG_464170 PE=3 SV=1
A2DJ40	39.1	18	5	metabolic process		catalytic activity;metal ion binding	High	High	Alcohol dehydrogenase 1, putative OS=Trichomonas vaginalis OX=5722 GN=TVAG_228780 PE=3 SV=1
A2FAF3	36.2	54	4	metabolic process		catalytic activity;metal ion binding	High	High	Fructose-1,6-bisphosphate aldolase, putative OS=Trichomonas vaginalis OX=5722 GN=TVAG_300000 PE=4 SV=1
O61068	46.5	39	2	metabolic process	cytoplasm	catalytic activity;metal ion binding	High	High	Pyrophosphate--fructose 6-phosphate 1-phosphotransferase 1 OS=Trichomonas vaginalis OX=5722 GN=Pfk1 PE=1 SV=1
A2FCA3	15.2	13	1	metabolic process	cytosol	catalytic activity;metal ion binding	High	High	Cytidine deaminase OS=Trichomonas vaginalis OX=5722 GN=TVAG_135190 PE=3 SV=1
A2FW50	65.6	24	12	metabolic process	cytosol	catalytic activity;metal ion binding	High	High	Phosphoglucomutase/phosphomannomutase, alpha/beta/alpha domain I family protein OS=Trichomonas vaginalis OX=5722 GN=TVAG_205910 PE=3 SV=1
Q27234	63	42	2	metabolic process		catalytic activity;metal ion binding;nucleotide binding	High	High	AP65-2 adhesin OS=Trichomonas vaginalis OX=5722 GN=AP65-2 PE=2 SV=1
A2EEC2	101	23	16	metabolic process		catalytic activity;metal ion binding;nucleotide binding	High	High	Pyruvate, phosphate dikinase OS=Trichomonas vaginalis OX=5722 GN=TVAG_073860 PE=3 SV=1
Q27102	63.1	43	3	metabolic process		catalytic activity;metal ion binding;nucleotide binding	High	High	AP65-3 adhesin OS=Trichomonas vaginalis OX=5722 PE=2 SV=1
Q27093	63.2	46	6	metabolic process		catalytic activity;metal ion binding;nucleotide binding	High	High	AP65-1 adhesin OS=Trichomonas vaginalis OX=5722 GN=AP65-1 PE=2 SV=1
A2F1M8	62.9	44	3	metabolic process		catalytic activity;metal ion binding;nucleotide binding	High	High	Malate dehydrogenase:SUBUNIT=A, putative OS=Trichomonas vaginalis OX=5722 GN=TVAG_412220 PE=4 SV=1
Q27090	63.2	49	4	metabolic process		catalytic activity;metal ion binding;nucleotide binding	High	High	Hydrogenosomal malic enzyme subunit B proprotein OS=Trichomonas vaginalis OX=5722 GN=maeB PE=4 SV=1
Q2PCA5	92.7	24	13	metabolic process		catalytic activity;metal ion binding;nucleotide binding	High	High	A-type flavoprotein (Fragment) OS=Trichomonas vaginalis OX=5722 GN=fprA PE=2 SV=1
A2EAJ8	42.4	30	6	metabolic process		catalytic activity;metal ion binding;nucleotide binding	High	High	Malic enzyme OS=Trichomonas vaginalis OX=5722 GN=TVAG_491670 PE=3 SV=1
Q27820	38.1	73	1	metabolic process	cytosol	catalytic activity;nucleotide binding	High	High	Glyceraldehyde-3-phosphate dehydrogenase (Fragment) OS=Trichomonas vaginalis OX=5722 PE=2 SV=1
A2F093	45.3	42	2	metabolic process		catalytic activity;nucleotide binding	High	High	Phosphoglycerate kinase OS=Trichomonas vaginalis OX=5722 GN=TVAG_383940 PE=3 SV=1
A2E4A4	67	42	3	metabolic process		catalytic activity;nucleotide binding	High	High	Phosphoenol pyruvate carboxykinase, putative OS=Trichomonas vaginalis OX=5722 GN=TVAG_139300 PE=3 SV=1
A2EM29	39.2	67	1	metabolic process		catalytic activity;nucleotide binding	High	High	Glyceraldehyde-3-phosphate dehydrogenase OS=Trichomonas vaginalis OX=5722 GN=TVAG_475220 PE=3 SV=1
A2EKU1	67	37	8	metabolic process		catalytic activity;nucleotide binding	High	High	Phosphoenol pyruvate carboxykinase, putative OS=Trichomonas vaginalis OX=5722 GN=TVAG_310250 PE=3 SV=1
A2DLF4	45.3	39	1	metabolic process		catalytic activity;nucleotide binding	High	High	Phosphoglycerate kinase OS=Trichomonas vaginalis OX=5722 GN=TVAG_268050 PE=3 SV=1
A2GA05	39.2	71	1	metabolic process		catalytic activity;nucleotide binding	High	High	Glyceraldehyde-3-phosphate dehydrogenase OS=Trichomonas vaginalis OX=5722 GN=TVAG_412780 PE=3 SV=1
A2FTT2	41.5	51	15	metabolic process		catalytic activity;nucleotide binding	High	High	Uncharacterized protein OS=Trichomonas vaginalis OX=5722 GN=TVAG_092750 PE=4 SV=1
Q6LC42	43.4	21	2	metabolic process		catalytic activity;nucleotide binding	High	High	Succinate-CoA ligase subunit beta (Fragment) OS=Trichomonas vaginalis OX=5722 GN=ap51-1 PE=2 SV=1
F5B2V6	161.8	3	3	metabolic process		catalytic activity;nucleotide binding;RNA binding	High	High	RNA-directed RNA polymerase OS=Trichomonas vaginalis virus 3 OX=170965 GN=pol PE=4 SV=1
A2DGL5	19	29	5	metabolic process	ribosome	protein binding;structural molecule activity	High	High	Ubiquitin, putative OS=Trichomonas vaginalis OX=5722 GN=TVAG_110140 PE=1 SV=1
A2FDG4	14.6	19	2	metabolic process	ribosome	RNA binding;structural molecule activity	High	High	Ribosomal protein L14, putative OS=Trichomonas vaginalis OX=5722 GN=TVAG_353710 PE=4 SV=1
A2FS39	14.6	24	3	metabolic process	ribosome	RNA binding;structural molecule activity	High	High	Ribosomal protein L14, putative OS=Trichomonas vaginalis OX=5722 GN=TVAG_262730 PE=4 SV=1
A2E1L5	22.1	30	4	metabolic process	ribosome	structural molecule activity	High	High	40S ribosomal protein S8 OS=Trichomonas vaginalis OX=5722 GN=TVAG_066030 PE=1 SV=1
A2E5A4	10.7	38	2	metabolic process			High	High	Ferredoxin 1 OS=Trichomonas vaginalis OX=5722 GN=TVAG_003900 PE=4 SV=1
A2E2R4	28.4	26	6	metabolic process;regulation of biological process	cytosol	catalytic activity	High	High	Phosphoglycerate mutase OS=Trichomonas vaginalis OX=5722 GN=TVAG_212740 PE=3 SV=1
O97108	46.6	31	11	metabolic process;regulation of biological process;response to stimulus	cytoplasm	catalytic activity;nucleotide binding;RNA binding	High	High	Elongation factor 1-alpha (Fragment) OS=Trichomonas vaginalis OX=5722 GN=tef1 PE=2 SV=1
A2FS11	21.5	44	1	metabolic process;response to stimulus		antioxidant activity;catalytic activity;metal ion binding	High	High	Superoxide dismutase OS=Trichomonas vaginalis OX=5722 GN=TVAG_337230 PE=3 SV=1
O43957	22.1	27	2	metabolic process;response to stimulus		antioxidant activity;catalytic activity;metal ion binding	High	High	Superoxide dismutase OS=Trichomonas vaginalis OX=5722 GN=TvSOD6 PE=3 SV=1
A2FJR3	22.2	36	3	metabolic process;response to stimulus		antioxidant activity;catalytic activity;metal ion binding	High	High	Superoxide dismutase OS=Trichomonas vaginalis OX=5722 GN=TVAG_049140 PE=3 SV=1
Q27088	127.9	30	11	metabolic process;response to stimulus		catalytic activity;metal ion binding	High	High	Pyruvate:ferredoxin oxidoreductase A OS=Trichomonas vaginalis OX=5722 GN=pfoA PE=4 SV=1
A2DVT9	53.5	17	5	metabolic process;transport	cytosol	catalytic activity;nucleotide binding	High	High	Adenosylhomocysteinase OS=Trichomonas vaginalis OX=5722 GN=TVAG_210320 PE=3 SV=1
A2ETD8	59.2	15	6	metabolic process;transport	cytoplasm;cytosol;mitochondrion	nucleotide binding;protein binding	High	High	Chaperonin 60, putative OS=Trichomonas vaginalis OX=5722 GN=TVAG_203620 PE=3 SV=1
A2DS57	15.2	45	3	regulation of biological process	chromosome;nucleus	DNA binding;protein binding	High	High	Histone H2A OS=Trichomonas vaginalis OX=5722 GN=TVAG_447860 PE=3 SV=1
Q4G2C9	23.1	24	4	regulation of biological process;response to stimulus	endosome	catalytic activity;nucleotide binding	High	High	Ras-related protein Rab11C, putative OS=Trichomonas vaginalis OX=5722 GN=TVAG_169740 PE=4 SV=1
Q4G2D2	22.4	48	7	regulation of biological process;response to stimulus		catalytic activity;nucleotide binding	High	High	Small GTP-binding protein, putative OS=Trichomonas vaginalis OX=5722 GN=TVAG_159730 PE=4 SV=1
A2DHX3	106.1	1	1	regulation of biological process;response to stimulus			High	High	RasGEF domain containing protein OS=Trichomonas vaginalis OX=5722 GN=TVAG_402160 PE=4 SV=1
Q9NI37	34.6	27	7	transport	membrane	transporter activity	High	High	Hydrogenosomal membrane protein 31 OS=Trichomonas vaginalis OX=5722 GN=HMP31 PE=3 SV=1
A2FII9	44.6	10	4	transport	membrane	transporter activity	High	High	Mitochondrial carrier protein OS=Trichomonas vaginalis OX=5722 GN=TVAG_051820 PE=3 SV=1
A2EFC7	53.7	2	1	transport	membrane		High	High	Major Facilitator Superfamily protein OS=Trichomonas vaginalis OX=5722 GN=TVAG_239840 PE=4 SV=1
A2DXL4	22.5	28	3			catalytic activity	High	High	TolA, putative OS=Trichomonas vaginalis OX=5722 GN=TVAG_411090 PE=4 SV=1
A2DKH3	106.2	35	23			metal ion binding;protein binding	High	High	Alpha-actinin, putative OS=Trichomonas vaginalis OX=5722 GN=TVAG_190450 PE=4 SV=1
Q4KXQ3	27.1	33	7			protein binding	High	High	14-3-3 protein A isoform OS=Trichomonas vaginalis OX=5722 GN=TVAG_462940 PE=2 SV=1
A2ETG7	174.2	16	3				High	High	Uncharacterized protein (Fragment) OS=Trichomonas vaginalis OX=5722 GN=TVAG_203910 PE=4 SV=1
A2FTN9	34.9	65	18				High	High	Hydrogenosomal membrane protein Hmp35 OS=Trichomonas vaginalis OX=5722 GN=TVAG_104250 PE=4 SV=1
A2FKC5	12.3	10	1				High	High	Hsp20/alpha crystallin family protein OS=Trichomonas vaginalis OX=5722 GN=TVAG_381290 PE=3 SV=1
A2FMX1	22.6	5	1		membrane		High	High	Uncharacterized protein OS=Trichomonas vaginalis OX=5722 GN=TVAG_455090 PE=4 SV=1
A2ENV1	36	58	16				High	High	Uncharacterized protein OS=Trichomonas vaginalis OX=5722 GN=TVAG_216170 PE=4 SV=1
A2HXI6	32.1	43	8				High	High	Uncharacterized protein (Fragment) OS=Trichomonas vaginalis OX=5722 GN=TVAG_539120 PE=4 SV=1
A2FDM3	25.9	55	10				High	High	Uncharacterized protein OS=Trichomonas vaginalis OX=5722 GN=TVAG_440200 PE=4 SV=1
A2E056	27.5	14	3				High	High	Uncharacterized protein OS=Trichomonas vaginalis OX=5722 GN=TVAG_491130 PE=4 SV=1
A2DJS4	190.2	3	3				High	High	Uncharacterized protein OS=Trichomonas vaginalis OX=5722 GN=TVAG_452020 PE=4 SV=1
Q9BKK1	41.8	35	2				High	High	Actin type 6 OS=Trichomonas vaginalis OX=5722 GN=ACT PE=3 SV=1
A2DAL5	13.4	23	2				High	High	Putative translation initiation inhibitor OS=Trichomonas vaginalis OX=5722 GN=TVAG_035410 PE=2 SV=1
A2EE85	613.2	1	2		cytoskeleton		High	High	Uncharacterized protein OS=Trichomonas vaginalis OX=5722 GN=TVAG_180570 PE=4 SV=1
