# Supplementary material for: Demonstration and Characterization of Cyst-Like Structures in the Life Cycle of Trichomonas vaginalis
Source: Front Cell Infect Microbiol. 2020 Jan 14;9:430. doi: 10.3389/fcimb.2019.00430 (PMC6972724; doi:10.3389/fcimb.2019.00430)
Supplement: Supplementary File 5 — List of proteins of T. vaginalis trophozoite and CLS by ARGOT2. [file Table_5.XLSX]

## Sheet: Proteins identified by Argot2
Common Proteins in CLS and Trophozoites	Molecular function Argot2		Biological function Argot2
Accession ID	GO ID	NAME	GO ID	NAME
A2HXI6	GO:0005524	ATP binding	GO:1903507	negative regulation of nucleic acid-templated transcription
A2FTT2	GO:0004340	glucokinase activity	GO:0006096	glycolytic process
A2ETG7	GO:0005524	ATP binding	GO:0006886	intracellular protein transport
A2EE85	GO:0003779	actin binding	Not Found	Not Found
A2DXL4	GO:0005215	transporter activity	GO:0006810	transport
A2FDM3	GO:0019865	immunoglobulin binding	GO:0031589	cell-substrate adhesion
A2DJS4	GO:0008270	zinc ion binding	GO:0007304	chorion-containing eggshell formation
Cyst- like structures Unique proteins Argot2	Molecular function Argot2		Biological function Argot2
Accession ID	GO ID	NAME	GO ID	NAME
A2GI19	GO:0004672	protein kinase activity	Not Found
A2EJB5	Not Found		GO:0016021	integral component of membrane
A2E6C5	Not Found		GO:0016021	integral component of membrane
A2EWT6	Not Found		GO:0048870	cell motility
A2G3J8	GO:0004129	cytochrome-c oxidase activity	GO:1902600	hydrogen ion transmembrane transport
A2D8J6	GO:0004675	transmembrane receptor protein serine/threonine kinase activity	GO:0048870	cell motility
A2FMM4	Not Found		GO:0007155	cell adhesion
A2E927	GO:0004553	hydrolase activity, hydrolyzing O-glycosyl compounds	GO:0009405	pathogenesis
A2E243	GO:0004345	glucose-6-phosphate dehydrogenase activity	GO:0006006	glucose metabolic process
A2FD06	GO:0000150	recombinase activity	GO:0000041	transition metal ion transport
A2F6N3	GO:0004675	transmembrane receptor protein serine/threonine kinase activity	GO:0007178	transmembrane receptor protein serine/threonine kinase signaling pathway
A2DT29	GO:0004675	transmembrane receptor protein serine/threonine kinase activity	GO:0007178	transmembrane receptor protein serine/threonine kinase signaling pathway
A2FH82	GO:0004620	phospholipase activity	GO:0016042	lipid catabolic process
A2DUA9	GO:0008804	carbamate kinase activity	GO:0006525	arginine metabolic process
A2E0C8	Not Found
A2FRW1	GO:0004620	phospholipase activity	GO:0016042	lipid catabolic process
A2DVG2	GO:0001664	G-protein coupled receptor binding	GO:0006629	lipid metabolic process
A2DC57	GO:0036459	thiol-dependent ubiquitinyl hydrolase activity	GO:0016579	protein deubiquitination
A2DXT4	GO:0050178	phenylpyruvate tautomerase activity	GO:0055085	transmembrane transport
A2DVP3	GO:0004620	phospholipase activity	GO:0016042	lipid catabolic process
A2G4G3	Not Found		GO:0055085	transmembrane transport
Trophozoites unique proteins Argot2	Molecular function Argot2		Biological function Argot2
Accession ID	GO ID	NAME	GO ID	NAME
A2DIB4	Not Found		Not Found
A2DUA7	Not Found		Not Found
A2DBA3	GO:0019005	SCF ubiquitin ligase complex	GO:0043161	proteasome-mediated ubiquitin-dependent protein catabolic process
A2FHH0	GO:0003676	nucleic acid binding
A2DHT0	GO:0030246	carbohydrate binding	GO:0016021	integral component of membrane
A2DK87	GO:0004849	uridine kinase activity	GO:0006222	UMP biosynthetic process
A2FJ33	GO:0015035	protein disulfide oxidoreductase activity	Not Found.
A2FJF3	GO:0008289	lipid binding	GO:0015914	phospholipid transport
A2FNN7	GO:0005215	transporter activity	GO:0006810	transport
A2D8B6	Not Found		Not Found
A2FSI6	Not Found		Not Found
A2DXZ9	Not Found		Not Found
A2FXT2	GO:0004869	cysteine-type endopeptidase inhibitor activity	GO:0010951	negative regulation of endopeptidase activity
A2EV87	Not Found		Not Found
A2FJD9	Not Found		Not Found
A2EYV4	Not Found		Not Found
A2FB71	Not Found		Not Found
A2FI36	GO:0016614	oxidoreductase activity, acting on CH-OH group of donors	Not Found
A2E0R0	GO:0004139	deoxyribose-phosphate aldolase activity	GO:0009264	deoxyribonucleotide catabolic process
A2G8P4	GO:0004814	arginine-tRNA ligase activity	GO:0006420	arginyl-tRNA aminoacylation
A2DZF1
A2DKS5	GO:0004866	endopeptidase inhibitor activity	GO:0010951	negative regulation of endopeptidase activity
A2DVU5
A2DEM7	GO:0003735	structural constituent of ribosome	GO:0006412	translation
A2F637
A2EHC4	GO:0016491	oxidoreductase activity	GO:0055114	oxidation-reduction process
A2FCY2	GO:0008289	lipid binding
A2GBF6			GO:0005975	carbohydrate metabolic process
A2FWS7	GO:0008289	lipid binding	Not Found
A2ELG5	GO:0005525	GTP binding	GO:0007264	small GTPase mediated signal transduction
A2E2P0	GO:0008233	peptidase activity	GO:0006508	proteolysis
A2DYD5	Not Found		Not Found
A2D8B8	Not Found		GO:0006355	regulation of transcription, DNA-templated
A2FSV1	Not Found		Not Found
A2GCR8	Not Found		Not Found
A2DGK2	Not Found		GO:0030150	protein import into mitochondrial matrix
A2FW82	Not Found		Not Found
A2ESK3	GO:0005525	GTP binding	GO:0007264	small GTPase mediated signal transduction
A2FGT0	GO:0035091	phosphatidylinositol binding	Not Found.
A2EKG5	Not Found		Not Found
A2DTN3	GO:0004298	threonine-type endopeptidase activity	GO:0006508	proteolysis
A2D9T8	GO:0008013	beta-catenin binding	GO:0007417	central nervous system development
A2EFN8	GO:0004634	phosphopyruvate hydratase activity	GO:0006096	glycolytic process
Q65ZG5	GO:0016874	ligase activity	GO:0006099	tricarboxylic acid cycle
A2EQB9	GO:0005524	ATP binding
A2DJE6	GO:0000049	tRNA binding	GO:0006432	phenylalanyl-tRNA aminoacylation
A2EIB0	GO:0004823	leucine-tRNA ligase activity	GO:0006412	translation
A2DD58	GO:0046872	metal ion binding	GO:0055114	oxidation-reduction process
A2FBC9	GO:0004134	4-alpha-glucanotransferase activity	GO:0005977	glycogen metabolic process
A2DYJ9	GO:0005198	structural molecule activity	GO:0043248	proteasome assembly
A2FYA9	Not Found		GO:0090305	nucleic acid phosphodiester bond hydrolysis
Q5S7T0	GO:0008137	NADH dehydrogenase (ubiquinone) activity	GO:0055114	oxidation-reduction process
A2DY20	GO:0042626	ATPase activity, coupled to transmembrane movement of substances	GO:0055085	transmembrane transport
A2DEJ9	GO:0003735	structural constituent of ribosome	GO:0006412	translation
A2FQR3	GO:0016301	kinase activity	GO:0006096	glycolytic process
A2F3X4	GO:0004298	threonine-type endopeptidase activity	GO:0051603	proteolysis involved in cellular protein catabolic process
A2F259	GO:0004134	4-alpha-glucanotransferase activity	GO:0005977	glycogen metabolic process
A2DJQ8	GO:0051536	iron-sulfur cluster binding	GO:0016226	iron-sulfur cluster assembly
A2F5G9	GO:0015035	protein disulfide oxidoreductase activity	Not Found
A2DLL4	GO:0003755	peptidyl-prolyl cis-trans isomerase activity	GO:0000413	protein peptidyl-prolyl isomerization
A2DDL5	GO:0005524	ATP binding	Not Found
A2DZ32	GO:0008289	lipid binding	GO:0006869	lipid transport
A2EL63	GO:0001671	ATPase activator activity	GO:0032781	positive regulation of ATPase activity
A2DDM9	GO:0019904	protein domain specific binding	Not Found
A2EES5	GO:0003735	structural constituent of ribosome	GO:0042254	ribosome biogenesis
A2E3F9	GO:0004134	4-alpha-glucanotransferase activity	GO:0005977	glycogen metabolic process
A2EJJ9	GO:0016787	hydrolase activity	Not Found
A2ES50	GO:0016740	transferase activity	GO:0006556	S-adenosylmethionine biosynthetic process
A2FUH8	GO:0004386	helicase activity	Not Found
A2G527	GO:0003779	actin binding	GO:0051016	barbed-end actin filament capping
A2DSF3	GO:0003735	structural constituent of ribosome	GO:0006412	translation
A2H0N5	GO:0008677	2-dehydropantoate 2-reductase activity	GO:0015940	pantothenate biosynthetic process
A2FQZ6	GO:0051082	unfolded protein binding	GO:0006457	protein folding
A2EKF3	GO:0051082	unfolded protein binding	GO:0006457	protein folding
A2FNW2	GO:0003779	actin binding	GO:0045010	actin nucleation
A2EM86	Not Found		Not Found
A2DXP9	GO:0003735	structural constituent of ribosome	GO:0006414	translational elongation
A2EXW1	GO:0003735	structural constituent of ribosome	GO:0003735	structural constituent of ribosome
A2FUC9	GO:0003735	structural constituent of ribosome	GO:0006414	translational elongation
Q4G2C9	GO:0005525	GTP binding	GO:0007264	small GTPase mediated signal transduction
A2FZX1	GO:0015035	protein disulfide oxidoreductase activity	Not Found
A2EFS6	GO:0016301	kinase activity	Not Found
A2EP01	GO:0004634	phosphopyruvate hydratase activity	GO:0006096	glycolytic process
A2D7K8	GO:0005525	GTP binding	GO:0007264	small GTPase mediated signal transduction
A2FRU0	GO:0005509	calcium ion binding	GO:1903475	mitotic actomyosin contractile ring assembly
A2EIX2	GO:0005525	GTP binding	GO:0007264	small GTPase mediated signal transduction
A2DM53	GO:0003735	structural constituent of ribosome	GO:0006412	translation
A2FUZ1	GO:0046872	metal ion binding	GO:0055114	oxidation-reduction process
A2FRL9	GO:0046872	metal ion binding	GO:0055114	oxidation-reduction process
Q6S4N6	GO:0051536	iron-sulfur cluster binding	Not Found
A2DSX4	GO:0008184	glycogen phosphorylase activity	GO:0005975	carbohydrate metabolic process
A2F0H0	GO:0004801	sedoheptulose-7-phosphate:D-glyceraldehyde-3-phosphate glyceronetransferase activity	GO:0006098	pentose-phosphate shunt
A2EP65	GO:0005524	ATP binding	GO:0051301	cell division
A2F5C1	GO:0005525	GTP binding	GO:0007264	small GTPase mediated signal transduction
A2EMJ9	GO:0009055	electron carrier activity	GO:0003735	structural constituent of ribosome
A2EGC6	GO:0003735	structural constituent of ribosome	GO:0006412	translation
A2DLT2	Not Found		Not Found
A2FPV1	GO:0003735	structural constituent of ribosome	GO:0006414	translational elongation
A2DI06	GO:0003735	structural constituent of ribosome	GO:0006414	translational elongation
A2FKG4	GO:0003676	nucleic acid binding	Not Found
A2FG00	GO:0003676	nucleic acid binding	Not Found
A2EHA7	GO:0003729	mRNA binding	Not Found
A2EUY0	GO:0016743	carboxyl- or carbamoyltransferase activity	GO:0006520	cellular amino acid metabolic process
A2FMX3	GO:0031625	ubiquitin protein ligase binding	GO:0006511	ubiquitin-dependent protein catabolic process
A2EGV2	GO:0005524	ATP binding	Not Found
A2G3U5	GO:0016743	carboxyl- or carbamoyltransferase activity	GO:0006520	cellular amino acid metabolic process
A2EFE7	GO:0003735	structural constituent of ribosome	GO:0006412	translation
A2DSX3	GO:0003735	structural constituent of ribosome	GO:0006414	translational elongation
A2EU51	GO:0019904	protein domain specific binding	Not Found
A2DQV0	GO:0003735	structural constituent of ribosome	GO:0006414	translational elongation
A2G4P3	GO:0004550	nucleoside diphosphate kinase activity	GO:0006228	UTP biosynthetic process
A2ELB9	GO:0004634	phosphopyruvate hydratase activity	GO:0006096	glycolytic process
A2EUN9	GO:0003677	DNA binding	Not Found
A2E256	GO:0003735	structural constituent of ribosome	GO:0006414	translational elongation
A2ELV7	GO:0016301	kinase activity	Not Found
A2GD34	Not Found		GO:0016567	protein ubiquitination
A2E4W5	GO:0005524	ATP binding	Not Found
A2EBB4	GO:0004634	phosphopyruvate hydratase activity	GO:0006096	glycolytic process
A2DW27	GO:0004648	O-phospho-L-serine:2-oxoglutarate aminotransferase activity	GO:0006564	L-serine biosynthetic process
A2FYE5	GO:0003676	nucleic acid binding	Not Found
A2EC21	GO:0003755	peptidyl-prolyl cis-trans isomerase activity	GO:0000413	protein peptidyl-prolyl isomerization
A2DUL5	GO:0016874	ligase activity	GO:0006099	tricarboxylic acid cycle
A2DUS1	GO:0051082	unfolded protein binding	GO:0006457	protein folding
A2DYS0	Not Found		Not Found
A2EIJ3	GO:0051015	actin filament binding	GO:0030036	actin cytoskeleton organization
A2FSH1	GO:0003735	structural constituent of ribosome	GO:0006412	translation
A2E1I9	GO:0004298	threonine-type endopeptidase activity	GO:0006508	proteolysis
A2DYG8	GO:0005388	calcium-transporting ATPase activity	GO:0070588	calcium ion transmembrane transport
A2F3H9	GO:0004298	threonine-type endopeptidase activity	GO:0006508	proteolysis
A2EGT7	GO:0003677	DNA binding	Not Found
Q5S7S9	GO:0016491	oxidoreductase activity	GO:0055114	oxidation-reduction process
A2FLC1	GO:0046872	metal ion binding	Not Found
A2FZ87	GO:0046961	proton-transporting ATPase activity, rotational mechanism	GO:0015991	ATP hydrolysis coupled proton transport
A2G448	GO:0003735	structural constituent of ribosome	GO:0006414	translational elongation
A2FSK7	GO:0004672	protein kinase activity	GO:0006468	protein phosphorylation
A2E1Z6	GO:0003735	structural constituent of ribosome	GO:0006412	translation
A2ELA9	Not Found		Not Found
A2D919	GO:0003735	structural constituent of ribosome	GO:0006412	translation
Q4G290	GO:0005525	GTP binding	GO:0007264	small GTPase mediated signal transduction
A2D780	GO:0003735	structural constituent of ribosome	GO:0006412	translation
A2EN28	GO:0051015	actin filament binding	GO:0034314	Arp2/3 complex-mediated actin nucleation
Q5EFD8	GO:0004634	phosphopyruvate hydratase activity	GO:0006096	glycolytic process
A2D968	GO:0004648	O-phospho-L-serine:2-oxoglutarate aminotransferase activity	GO:0006564	L-serine biosynthetic process
O15568	GO:0016874	ligase activity	GO:0006099	tricarboxylic acid cycle
A2DTR8	GO:0003723	RNA binding	GO:0006412	translation
